# Supplementary material for: Controlled release of growth factors using synthetic glycosaminoglycans in a modular macroporous scaffold for tissue regeneration
Source: Commun Biol. 2022 Dec 8;5:1349. doi: 10.1038/s42003-022-04305-9 (PMC9732287; doi:10.1038/s42003-022-04305-9)
Supplement: Supplementary file 4 — Supplementary Data 1 [file 42003_2022_4305_MOESM4_ESM.xlsx]

## Sheet: Sheet1
GAG nr 1	Heparin
GAG nr 2	GlcA-GlcNS-GlcA-GlcNS-GlcA-R
GAG nr 3	GlcA-GlcNAc-GlcA-GlcNAc-GlcA-GlcNAc-GlcA-R
GAG nr 4	GlcA-GlcNS6S-GlcA-GlcNS3S6S-IdoA2S-GlcNS6S-GlcA-R
GAG nr 5	GlcA-GlcNS6S-GlcA-GlcNS6S-IdoA2S-GlcNS6S-GlcA-R
GAG nr 6	GlcA-GlcNS-GlcA-GlcNS-IdoA2S-GlcNS-GlcA-R
GAG nr 7	GlcA-GlcNS-IdoA2S-GlcNS-IdoA2S-GlcNS-GlcA-R
GAG nr 8	GlcA-GlcNS6S-GlcA-GlcNS6S-GlcA-GlcNS6S-GlcA-R
GAG nr 9	GlcA-GlcNS-GlcA-GlcNS-GlcA-GlcNS-GlcA-R
GAG nr 10	GlcA-GlcNAc6S-GlcA-GlcNS3S6S-IdoA2S-GlcNS6S-GlcA-R
GAG nr 11	GlcA-GlcNAc6S-GlcA-GlcNS6S-GlcA-GlcNS6S-GlcA-R
GAG nr 12	GlcA-GlcNS-GlcA-GlcNS-GlcA-GlcNS-GlcA-R
GAG nr 13	GlcA-GlcNAc6S-GlcA-GlcNS6S-GlcA-GlcNS6S-GlcA-R
GAG nr 14	GlcA-GlcNS-GlcA-GlcNS-GlcA-GlcNS-GlcA-R
GAG nr 15	GlcNS6S-GlcA-GlcNAc6S-GlcA-GlcNAC6S-GlcA-R
GAG nr 16	GlcNAc6S-GlcA-GlcNS3S6S-IdoA2S-GlcNS6S-GlcA-R
GAG nr 17	GlcNS-GlcA-GlcNS-GlcA-GlcNS-GlcA-R
GAG nr 18	GlcNS6S-GlcA-GlcNS3S6S-IdoA2S-GlcNS6S-IdoA2S-GlcNS3S6S-IdoA2S-GlcNS6S-IdoA2S-GlcNS6S-GlcA-R
GAG nr 19	GlcNS6S-GlcA-GlcNS3S6S-IdoA2S-GlcNS6S-IdoA2S-GlcNS6S-IdoA2S-GlcNS6S-IdoA2S-GlcNS6S-GlcA-R
GAG nr 20	GlcNS6S-GlcA-GlcNS6S-IdoA2S-GlcNS6S-IdoA2S-GlcNS6S-IdoA2S-GlcNS6S-IdoA2S-GlcNS6S-GlcA-R
GAG nr 21	GlcNAc-GlcA-GlcNAc-GlcA-GlcNAc-GlcA-GlcNAc-GlcA-GlcNAc-GlcA-GlcNAc-GlcA-R
GAG nr 22	GlcNAc6S-GlcA-GlcNS6S-IdoA2S-GlcNS6S-IdoA2S-GlcNS6S-IdoA2S-GlcNS6S-IdoA2S-GlcNS6S-GlcA-R
GAG nr 23	GlcNS-GlcA-GlcNS-IdoA2S-GlcNS-IdoA2S-GlcNS-IdoA2S-GlcNS-IdoA2S-GlcNS-GlcA-R
GAG nr 24	GlcNS6S-GlcA-GlcNS6S-GlcA-GlcNS6S-GlcA-GlcNS6S-GlcA-GlcNS6S-GlcA-GlcNS6S-GlcA-R
GAG nr 25	GlcNS-GlcA-GlcNS-GlcA-GlcNS-GlcA-GlcNS-GlcA-GlcNS-GlcA-GlcNS-GlcA-R
GAG nr 26	GlcA-GlcNS6S-IdoA2S-GlcNS6S-IdoA2S-GlcNS6S-GlcA-R
GAG nr 27	GlcNS-GlcA-GlcNS-IdoA2S-GlcNS-IdoA2S-GlcNS-IdoA2s-GlcNS-IdoA2s-GlcNS-IdoA2S-GlcNS-IdoA2S-GlcNS-IdoA2S-GlcNS-GlcA-R
GAG nr 28	GlcA-GlcNS-GlcA-GlcNS6S-GlcA-GlcNS6S-GlcA-R
GAG nr 29	GlcA-GlcNS6S-GlcA-GlcNS6S-GlcA-GlcNS6S-GlcA-R
GAG nr 30	GlcA-GlcNS6S-GlcA-GlcNS6S-GlcA-GlcNAc6S-GlcA-R
GAG nr 31	GlcA-GlcNS6S-GlcA-GlcNAc6S-GlcA-GlcNAc6S-GlcA-R
GAG nr 32	GlcA-GlcNS-GlcA-GlcNS-GlcA-GlcNAc-GlcA-R
GAG nr 33	GlcA-GlcNS-GlcA-GlcNAc-GlcA-GlcNAc-GlcA-R
GAG nr 34	GlcNS6S-GlcA-GlcNS6S-IdoA2s-GlcNS6S-GlcA-R
GAG nr 35	GlcNS-GlcA-GlcNS6S-IdoA2s-GlcNS6S-GlcA-R
GAG nr 36	GlcNAc-GlcA-GlcNS6S-IdoA2s-GlcNS6S-GlcA-R
GAG nr 37	GlcNS-GlcA-GlcNS-GlcA-GlcNS6S-GlcA-R
GAG nr 38	GlcNS-GlcA-GlcNS6S-GlcA-GlcNS6S-GlcA-R
GAG nr 39	GlcNS6S-GlcA-GlcNS6S-GlcA-GlcNS6S-GlcA-R
GAG nr 40	GlcNS6S-GlcA-GlcNS6S-GlcA-GlcNAc6S-GlcA-R
GAG nr 41	GlcA-GlcNS6S-GlcA-GlcNS6S-IdoA2S-GlcNS6S-IdoA2S-GlcNS6S-GlcA-R
GAG nr 42	GlcA-GlcNAc-GlcA-GlcNS-IdoA2S-GlcNS-IdoA2S-GlcNS-GlcA-R
GAG nr 43	GlcA-GlcNS-GlcA-GlcNS-IdoA2S-GlcNS-IdoA2S-GlcNS-GlcA-R
GAG nr 44	GlcA-GlcNAc-GlcA-GlcNAc-GlcA-GlcNS-IdoA2S-GlcNS-GlcA-R
GAG nr 45	GlcA-GlcNS6S-GlcA-GlcNS6S-GlcA-GlcNAc-GlcA-GlcNAc-GlcA-R
GAG nr 46	GlcA-GlcNS-GlcA-GlcNS-GlcA-GlcNS-GlcA-GlcNAc-GlcA-R
GAG nr 47	GlcA-GlcNS-GlcA-GlcNS-GlcA-GlcNAc-GlcA-GlcNAc-GlcA-R
GAG nr 48	GlcNAc-GlcA-GlcNS-IdoA2S-GlcNS-IdoA2S-GlcNS-GlcA-R
GAG nr 49	GlcNAc-GlcA-GlcNAc-GlcA-GlcNS-IdoA2S-GlcNS-GlcA-R
GAG nr 50	GlcNS-GlcA-GlcNS-GlcA-GlcNS-GlcA-GlcNS6S-GlcA-R
GAG nr 51	GlcNS-GlcA-GlcNS-GlcA-GlcNS-GlcA-GlcNAc-GlcA-R
GAG nr 52	GlcNS-GlcA-GlcNS-GlcA-GlcNAc-GlcA-GlcNAc-GlcA-R
GAG nr 53	GlcA-GlcNAc-GlcA-GlcNS-IdoA2S-GlcNS-GlcA-R
