# Supplementary material for: Controlled release of growth factors using synthetic glycosaminoglycans in a modular macroporous scaffold for tissue regeneration
Source: Commun Biol. 2022 Dec 8;5:1349. doi: 10.1038/s42003-022-04305-9 (PMC9732287; doi:10.1038/s42003-022-04305-9)
Supplement: Supplementary file 5 — Supplementary Data 2 [file 42003_2022_4305_MOESM5_ESM.txt]

0	1	2	3	4	5	6	7	8	9	10	11	12	13	14	15	16	17	18	19	20	21	22	23	24	25	26	27	28	29	30	31	32	33	34	35	36	37	38	39	40	41	42	43	44	45	46	47	48	49
22.0	1205.5	28.0	19.0	75.0	19	13.0	23	19.0	20.0	218.0	63	21.5	34.0	30.0	24.0	78.0	20.0	1413.0	1047.5	1601.0	14	28.0	630.0	113.0	21.0	523.0	924.0	18	27.0	7.0	6.0	17	20	15.0	10.0	10.0	16.0	9.0	19	39.5	24.0	331.0	5.0	4	8.0	5	10	6.0	14.0
25.0	1867.5	17.5	29.0	76.0	25	22.0	27	20.0	24.0	521.0	32	20.0	22.0	31.0	23.5	70.0	15.0	1670.5	897.0	1326.0	16	1336.5	577.0	29.0	17.0	536.0	897.0	10	28.0	5.0	9.0	6	9	7.0	8.5	8.0	18.0	5.5	26	39.0	25.0	49.5	8.0	6	8.0	7	9	8.0	8.0
12.0	2366.0	26.0	27.0	65.0	26	20.0	30	22.0	27.0	282.0	32	22.0	23.0	20.5	20.0	23.0	11.0	1445.5	662.5	949.0	12	1530.0	568.0	84.0	12.0	492.0	907.0	7	16.5	13.0	10.0	5	12	16.0	7.0	17.0	16.0	14.0	27	32.0	16.0	14.0	8.0	7	5.0	11	14	6.0	10.0
12.0	2370.5	24.0	18.0	66.0	17	17.0	15	13.0	18.0	345.0	58	22.0	24.0	33.0	18.0	166.0	14.0	1407.0	478.5	777.0	17	1456.0	351.0	89.0	8.0	593.0	850.0	7	20.0	17.0	19.5	10	9	18.0	9.0	19.0	14.0	11.0	18	34.0	19.0	8.0	15.0	8	4.0	7	9	6.0	6.0
14.0	731.0	15.0	23.0	76.0	16	22.0	20	13.0	30.0	310.0	31	26.0	23.0	24.0	14.0	94.0	7.0	1335.5	506.0	735.0	11	1244.0	488.5	65.0	13.0	668.5	1140.5	8	15.0	18.0	3.0	4	11	7.0	4.0	7.0	14.0	7.0	23	65.0	101.5	7.0	9.0	10	6.0	4	4	8.5	7.0
15.0	1012.5	26.0	20.0	98.0	13	14.0	26	10.5	17.0	421.0	50	15.0	66.5	35.0	12.0	93.0	10.0	1699.0	644.5	741.0	8	1145.0	445.0	75.0	10.0	701.0	1399.0	9	11.0	9.0	9.0	14	5	7.0	7.0	8.0	9.0	14.0	22	48.5	15.0	10.0	12.0	13	9.0	10	11	11.0	16.0
13.0	1469.5	21.0	28.0	64.0	24	27.0	27	23.0	22.0	337.0	61	21.0	25.0	28.0	17.0	68.0	22.0	1282.0	974.0	1704.0	21	1548.0	968.0	108.0	12.0	537.0	860.0	12	56.0	7.0	6.0	10	14	6.0	7.0	20.0	21.0	7.0	26	39.0	52.0	7.0	15.0	14	3.0	13	9	8.0	9.0
26.0	1705.0	20.5	23.0	84.0	22	18.5	17	14.0	20.0	537.0	57	21.0	25.0	29.5	42.0	79.0	15.0	1223.0	1062.0	1315.0	14	1687.0	815.0	102.0	21.0	484.0	832.0	12	45.0	10.0	9.0	12	8	10.0	6.0	6.0	15.0	7.0	17	70.0	32.0	9.0	10.5	6	11.0	8	8	4.0	9.0
20.0	2038.0	23.0	19.0	81.0	26	19.0	21	19.5	16.0	552.0	64	19.5	34.0	24.5	27.0	29.0	7.0	1235.0	847.5	1488.0	19	1453.5	858.0	83.0	11.0	493.0	832.0	20	24.0	16.0	8.0	8	11	9.0	10.0	10.0	17.0	11.0	31	36.0	24.0	5.0	5.0	11	14.0	8	13	8.0	8.0
12.0	2561.5	18.0	18.0	183.0	13	13.5	15	25.0	23.0	558.0	57	20.0	36.0	18.5	21.0	377.0	12.0	1232.5	864.0	1026.0	10	1413.5	1008.0	101.0	16.0	514.0	1068.0	16	19.0	9.0	9.0	6	16	7.0	20.0	8.0	15.0	7.0	31	50.0	20.0	8.0	12.0	6	5.0	11	5	5.5	14.5
12.0	874.5	18.0	21.0	170.5	14	15.0	14	19.0	11.0	502.0	66	22.0	60.0	33.0	24.0	336.0	14.0	1321.5	367.0	949.5	12	1367.0	983.0	83.0	15.0	510.0	974.0	6	17.5	13.0	16.0	5	10	10.0	10.0	12.0	12.0	9.0	28	34.5	15.0	10.0	11.0	15	9.0	14	4	7.0	14.0
18.0	922.0	25.0	17.0	91.0	11	14.0	21	13.0	15.0	536.0	30	16.0	36.0	28.0	16.0	164.0	16.0	1816.0	451.0	764.0	12	1251.0	869.5	102.0	7.0	581.5	1235.0	10	12.0	12.0	7.0	7	9	15.0	10.0	16.0	7.0	15.0	20	39.0	18.0	12.0	8.0	5	6.0	8	8	7.0	10.0
24.0	1235.5	17.0	27.0	57.0	25	25.0	20	16.0	20.5	309.5	25	22.0	28.0	28.0	21.0	67.0	15.0	1308.5	1508.0	2019.0	20	1948.0	775.0	108.0	17.0	710.0	688.0	20	39.0	17.5	17.0	8	7	17.0	9.0	21.0	13.0	9.0	28	23.0	27.0	13.0	16.0	16	3.0	8	15	14.0	8.0
10.0	1506.5	24.0	31.0	79.0	29	15.0	19	16.0	26.0	732.0	49	22.0	73.0	27.0	15.5	188.0	13.0	1209.0	1288.0	1397.0	21	1746.0	755.0	94.0	21.0	386.5	893.0	19	54.0	10.0	11.5	10	12	11.0	12.0	17.0	11.0	10.0	16	31.0	23.5	9.0	9.0	8	12.0	10	10	12.0	5.0
16.0	1606.0	14.0	28.0	103.0	16	16.0	30	26.0	19.0	583.5	57	27.0	25.0	35.0	23.0	23.0	9.0	1337.0	1071.0	1366.0	19	1214.0	684.0	91.0	10.0	414.5	949.5	7	24.0	8.0	3.0	14	10	8.0	10.0	11.0	15.0	12.0	35	38.0	24.0	11.0	7.0	3	14.0	8	16	16.0	10.0
8.0	2204.0	17.0	18.0	160.0	23	19.0	24	15.0	16.0	753.0	51	11.0	25.0	31.0	26.0	385.0	8.0	1383.5	846.0	1178.0	12	1391.5	777.0	98.0	9.0	431.5	958.0	11	62.0	10.0	5.0	8	10	12.0	15.0	6.0	14.0	4.0	22	31.0	17.0	9.0	9.0	8	11.0	11	10	7.0	12.0
14.0	854.0	16.0	28.0	178.5	21	15.0	16	27.0	15.0	757.0	60	15.0	29.0	27.0	8.5	442.0	11.0	1452.0	866.5	1100.0	17	1570.0	814.0	72.0	11.0	497.0	978.0	13	16.0	57.5	10.5	10	8	11.0	20.0	7.0	7.0	11.0	18	37.0	15.0	6.0	10.0	5	13.5	7	7	6.0	9.0
19.0	918.5	18.0	26.0	76.0	19	13.0	22	17.0	23.0	834.0	18	23.0	23.0	25.0	24.0	266.0	14.0	1843.5	376.0	840.0	15	1362.5	738.5	80.0	11.0	648.0	1242.0	14	10.0	16.0	15.0	11	13	13.0	8.0	11.0	10.0	10.0	21	38.0	17.0	8.0	7.0	12	6.0	9	8	11.0	16.0
13.0	1008.0	25.0	12.0	60.0	18	28.0	23	24.0	19.0	484.5	25	18.5	25.0	26.0	101.0	62.0	12.0	1097.0	1850.0	2205.0	21	1191.5	675.0	88.0	30.5	575.0	782.0	21	82.0	12.0	4.0	11	7	11.0	10.0	17.0	9.0	23.0	23	33.0	24.0	7.0	9.0	12	10.0	10	9	62.0	12.0
18.0	1480.5	21.0	21.0	80.0	20	16.5	19	16.0	20.0	631.0	31	15.0	26.0	35.0	27.0	97.0	15.0	1433.0	1533.0	668.5	9	1957.5	459.0	81.0	32.0	267.0	818.5	22	73.0	4.0	14.0	10	10	17.5	9.0	8.0	7.0	25.5	25	59.5	26.0	8.0	9.0	9	12.0	14	17	6.5	9.0
14.0	1735.5	24.0	20.0	85.0	73	17.0	25	18.0	25.0	772.0	31	25.0	27.0	17.0	63.0	326.0	11.0	1444.0	1152.0	1413.0	13	1691.0	609.0	63.0	27.0	411.5	854.0	19	31.0	19.0	11.0	9	10	10.0	7.0	9.0	12.0	20.5	22	33.5	26.0	5.0	5.0	8	16.0	6	13	8.0	13.0
22.0	2476.0	19.0	19.0	95.0	22	15.0	16	23.0	16.0	833.0	31	21.0	51.0	26.0	26.0	401.0	22.0	1386.0	990.0	1293.0	12	1416.0	479.0	32.5	19.0	392.5	979.0	13	22.0	24.0	12.0	79	7	6.0	10.0	16.0	9.5	16.0	26	35.0	20.0	4.0	6.0	7	9.0	6	10	11.0	7.0
5.0	533.0	25.0	16.0	131.0	22	18.0	15	15.0	19.0	931.0	30	14.0	22.0	23.5	17.0	312.0	8.5	1410.0	868.0	1045.0	14	1547.0	506.0	76.0	26.0	471.0	1037.0	8	23.5	11.0	5.0	7	12	18.0	9.0	18.0	6.5	14.0	29	36.0	23.0	8.0	6.0	15	6.0	4	9	12.0	8.5
12.0	1012.0	24.0	12.0	93.0	16	9.0	23	18.0	15.0	758.5	24	12.0	35.0	27.0	8.0	93.0	13.0	1738.5	739.0	1047.0	8	1220.0	439.5	73.0	32.0	392.0	1125.0	8	26.0	10.0	9.0	11	10	6.0	13.0	14.0	4.5	16.0	19	34.0	24.0	13.0	8.0	14	523.0	5	7	8.5	9.0
10.0	1188.0	21.5	23.0	83.0	20	31.0	19	20.0	20.0	513.5	28	30.0	31.0	25.0	19.0	26.0	11.0	1681.0	2019.0	2276.5	11	1753.0	706.0	84.0	24.0	499.0	752.0	9	22.0	9.0	12.0	8	8	15.0	9.0	9.0	9.0	24.5	26	35.0	23.5	7.0	8.0	7	4.0	7	9	6.5	11.0
9.0	1659.0	20.0	22.5	166.5	211	16.0	21	18.0	19.0	733.5	31	24.0	63.0	26.0	12.0	28.0	11.0	1442.5	1859.5	1418.0	10	200.5	680.0	83.0	21.0	400.0	871.0	11	21.0	15.0	9.0	16	7	18.0	17.0	6.0	6.0	26.0	25	28.0	17.0	12.0	5.0	9	8.0	6	15	11.0	4.0
19.0	1979.5	30.0	13.0	81.0	27	25.0	19	18.0	19.0	703.0	57	35.5	21.0	22.0	23.0	28.0	12.0	2083.0	1351.0	1584.5	16	1199.5	652.0	77.0	26.5	245.5	734.0	17	21.0	15.0	11.0	6	5	10.0	14.0	7.0	12.0	20.0	29	66.0	29.0	14.0	10.0	4	7.0	13	12	9.0	14.0
10.0	2025.0	16.0	17.0	90.0	24	21.0	22	24.0	19.0	973.0	72	36.0	29.0	19.0	18.0	51.0	19.0	1953.0	1255.0	1406.5	14	1380.0	556.0	59.5	17.0	408.0	816.5	15	18.0	11.0	15.0	11	7	10.0	7.0	13.0	7.0	20.0	18	36.0	23.0	13.0	6.0	6	6.0	8	8	7.0	9.0
58.0	717.5	16.0	21.0	77.0	18	16.0	25	13.0	24.0	907.0	24	25.0	28.5	39.0	14.5	25.0	12.5	1798.0	1000.0	1148.0	15	1510.5	469.0	69.0	29.0	371.5	988.5	20	18.0	5.0	6.0	17	8	15.0	7.0	17.0	10.0	15.0	18	31.0	29.0	11.0	9.0	7	9.0	4	9	13.0	8.0
13.0	746.0	16.0	15.0	69.0	12	25.0	20	18.0	24.0	612.5	28	22.0	35.5	27.0	18.0	26.0	16.0	1617.0	577.0	944.5	13	1334.0	510.5	29.0	27.0	470.0	950.0	22	10.0	7.0	12.0	15	16	11.0	8.0	10.0	5.0	25.0	16	38.0	20.0	6.0	9.0	8	11.0	7	7	12.0	5.0
11.0	1093.0	20.0	17.0	78.0	16	19.0	18	17.0	27.0	392.0	26	34.0	59.0	29.5	26.0	28.0	15.0	2442.0	2527.0	1079.0	22	2073.0	631.5	98.0	16.0	241.0	835.0	7	20.0	15.0	7.0	13	10	9.0	9.0	7.0	14.0	20.0	23	36.0	16.0	13.0	12.0	8	12.0	13	13	11.0	7.0
19.0	2024.5	21.0	27.0	83.0	16	19.0	25	25.0	26.0	221.0	57	26.0	31.0	22.5	18.0	28.0	22.0	2226.0	1832.0	585.5	21	1561.0	212.0	70.0	36.0	379.0	806.0	21	18.0	9.0	17.0	11	9	16.0	10.0	9.0	13.0	21.0	22	34.0	23.0	13.0	15.5	6	6.0	7	8	13.0	8.0
12.0	1997.0	25.0	22.0	81.0	24	23.0	20	16.0	18.5	396.0	24	28.0	95.0	30.0	25.0	28.0	12.0	2647.0	1287.0	1709.0	10	1135.0	530.0	73.0	30.0	34.0	1010.5	16	20.0	11.0	14.0	17	9	9.0	14.0	4.0	13.0	28.0	19	47.0	24.0	8.0	9.5	6	13.0	7	8	7.0	5.0
19.0	2616.0	24.0	25.0	75.0	28	27.0	14	15.0	25.0	744.0	54	27.0	21.0	30.0	28.0	30.5	19.0	2835.0	498.0	1516.0	9	891.0	640.0	60.0	31.0	24.5	847.0	39	13.0	15.0	7.0	11	8	6.0	14.0	8.5	8.0	18.0	27	34.0	21.0	9.0	16.0	13	6.0	7	7	2.0	7.0
14.0		17.5	27.0	68.0	13	27.0	17	17.0	17.0	931.0	29	23.0	22.0	25.0	16.0	14.0	13.0	2144.0	571.0	1004.0	10	1075.0	505.0	61.0	28.0	413.0	1021.0	10	7.0	7.0	7.0	10	10	4.0	11.0	8.0	9.0	26.0	31	75.0	32.0	8.0	4.0	12	13.0	8	8	11.0	8.5
13.0		11.0	24.0	24.0	21	26.0	25	18.0	15.0	684.0	72	26.0	23.0	29.0	13.0	20.0	18.0	2384.0	386.5	821.0	10	1395.5	499.5	31.0	23.0	357.5	989.0	17	13.0	10.0	10.0	10	11	14.5	8.0	7.0	12.0	22.0	20	76.0	27.5	7.0	11.0	9	7.0	7	14	13.0	7.0
24.0
25.0
16.0
19.0
101.5
15.0
52.0
32.0
24.0
20.0
15.0
18.0
27.0
23.5
24.0
17.0
15.0
17.0
24.0
26.0
26.0
20.0
23.0
24.0
23.5
17.0
29.0
23.0
29.0
20.0
16.0
23.0
24.0
21.0
32.0
27.5
8.0
10.0
6.0
6.0
10.0
9.0
9.0
15.5
9.0
5.0
9.0
5.0
16.0
4.0
13.0
5.0
9.0
12.0
8.0
6.0
13.0
6.0
8.0
9.0
16.0
13.0
12.0
9.0
6.0
9.0
20.0
9.0
13.0
14.0
10.0
11.0
[truncated: 4 more columns]
