# Supplementary material for: Controlled release of growth factors using synthetic glycosaminoglycans in a modular macroporous scaffold for tissue regeneration
Source: Commun Biol. 2022 Dec 8;5:1349. doi: 10.1038/s42003-022-04305-9 (PMC9732287; doi:10.1038/s42003-022-04305-9)
Supplement: Supplementary file 6 — Supplementary Data 3 [file 42003_2022_4305_MOESM6_ESM.txt]

0	1	2	3	4	5	6	7	8	9	10	11	12	13	14	15	16	17	18	19	20	21	22	23	24	25	26	27	28	29	30	31	32	33	34	35	36	37	38	39	40	41	42	43	44	45	46	47	48	49
187.0	346.0	284.0	294	414.0	300.0	403.0	287.0	507.0	392.0	590.5	245.0	274.0	452.0	424	382.0	747.0	300.0	5308.5	4188.0	3569.0	379.0	3071.0	984.0	471.0	536.0	1518.0	6651.0	203.0	195.0	189.0	198.0	427.0	388.0	388.0	405.0	295.5	615.0	956.0	492.0	265.5	2300.0	217.0	251.5	304.0	514.0	394.0	289.0	392.0	279.0
200.0	311.0	420.0	305	284.0	382.0	290.5	392.0	301.0	385.0	675.5	299.5	393.5	575.0	313	317.0	1575.0	281.0	5604.5	4126.0	3559.0	511.5	3393.0	863.0	609.0	484.5	1855.0	7529.0	120.0	133.0	249.5	293.0	395.0	304.0	304.0	707.0	486.0	497.0	559.0	588.0	596.0	1928.0	193.5	214.5	314.5	382.5	408.5	206.0	384.0	366.0
183.5	657.0	293.0	224	285.0	292.0	293.0	479.0	406.0	403.0	769.0	293.0	287.5	702.0	309	513.5	967.0	298.0	5441.5	3620.0	3543.0	390.0	3652.0	1206.0	717.0	389.0	1941.0	7844.0	192.0	195.5	308.5	213.0	451.0	331.0	331.0	386.0	383.0	406.0	383.0	813.0	271.5	1835.5	304.0	280.5	198.0	215.0	291.0	219.0	387.0	417.0
199.5	554.5	286.0	379	288.0	413.0	306.5	484.5	609.0	503.0	700.0	296.5	302.0	575.5	390	404.5	1292.0	286.0	5532.0	3846.0	3740.0	513.0	3497.0	1244.0	721.0	388.0	2205.0	7550.0	197.0	114.0	292.0	209.5	388.0	380.0	380.0	612.0	482.0	420.0	377.0	817.0	131.5	1500.0	196.5	211.5	286.5	291.0	303.5	218.0	395.0	297.0
201.0	349.0	598.5	398	387.0	394.0	368.0	536.5	473.0	494.5	847.0	297.0	300.0	600.0	494	354.5	804.0	279.0	5557.0	3443.5	2130.5	368.0	3261.0	703.0	726.5	391.0	2055.0	7700.0	293.5	106.0	204.5	290.0	375.0	282.0	282.0	482.0	500.5	392.0	584.5	499.0	306.0	1400.0	192.5	208.0	129.5	190.0	306.0	213.5	278.0	270.0
199.5	281.0	392.0	287	384.0	387.0	496.5	615.5	515.0	375.5	843.0	285.0	402.5	398.0	490	326.0	406.0	299.0	6069.0	3281.0	2904.0	378.0	3333.0	1334.0	390.0	373.5	1420.0	7591.0	224.0	191.0	193.5	286.0	300.5	294.0	294.0	481.0	394.5	503.5	762.0	413.0	390.0	1181.0	202.0	127.0	118.0	209.0	209.0	139.0	296.0	298.0
304.5	325.5	301.0	287	310.0	299.0	299.5	402.0	385.0	385.0	802.5	305.0	294.5	580.5	743	382.0	773.0	493.0	5726.5	4049.5	3001.0	295.0	2984.5	1090.0	602.0	488.0	1966.0	7208.0	285.0	205.0	116.0	297.0	489.0	191.0	191.0	607.0	376.0	383.0	409.0	581.0	410.5	2489.0	144.0	300.0	285.5	395.5	420.0	309.5	293.0	414.0
194.5	414.0	301.0	200	284.0	286.0	292.0	297.0	394.0	408.0	810.0	300.5	292.5	458.0	397	480.0	935.0	288.0	5995.0	3781.0	3363.0	499.0	3178.5	1534.5	686.5	490.0	1586.0	7677.0	353.0	307.5	186.5	350.0	482.0	689.0	689.0	610.0	386.0	515.5	300.0	971.0	200.0	1816.0	143.0	268.5	302.0	414.0	361.0	398.0	399.0	398.0
296.5	413.0	198.0	202	292.0	295.0	300.0	481.5	406.0	396.0	767.0	303.5	302.0	674.0	291	410.0	998.0	293.0	5534.0	3473.0	3734.0	377.0	3524.0	1351.0	764.0	387.0	1677.0	7721.5	384.0	306.0	419.0	310.0	500.0	774.0	774.0	789.0	413.0	403.0	311.0	724.0	312.0	1724.0	205.0	199.5	368.5	406.0	408.0	418.0	411.0	417.0
306.5	490.0	212.0	304	211.0	291.0	410.0	501.5	346.0	390.5	864.0	391.0	388.0	488.5	306	602.0	977.0	281.0	5620.0	3439.5	3498.0	386.5	3454.5	1549.0	604.0	386.5	1087.0	7394.0	395.0	315.0	398.0	403.5	538.0	195.0	195.0	719.0	466.0	501.0	411.5	716.5	381.0	1465.0	208.0	204.0	290.0	282.0	311.0	299.0	398.0	387.5
398.5	438.0	231.0	391	294.0	402.0	501.5	459.5	591.0	519.0	1151.0	400.0	280.0	704.5	375	294.0	865.5	284.0	5881.5	3539.0	3373.0	392.0	3575.5	1125.0	730.5	583.5	1253.0	7689.0	395.0	303.0	288.5	499.0	379.5	126.0	126.0	653.0	410.5	301.0	400.0	712.0	383.0	1567.5	222.0	186.0	309.0	281.0	272.5	288.0	310.0	329.0
300.0	509.5	288.0	387	279.0	381.0	434.0	490.5	601.0	499.0	726.0	386.0	393.5	581.5	504	299.0	929.0	396.0	6111.0	3302.0	2905.0	379.0	3321.5	1218.0	706.0	844.5	612.5	7840.0	206.0	210.0	183.0	309.0	295.5	404.0	404.0	689.5	379.0	511.0	304.0	478.0	212.0	1426.0	184.0	207.0	131.5	194.0	308.0	192.5	212.0	289.0
297.0	509.5	229.0	307	293.0	504.5	310.0	306.0	389.0	302.5	670.0	417.0	313.5	799.0	797	299.0	743.5	309.0	4754.0	3828.0	3365.0	388.0	3500.5	153.0	496.0	297.0	1374.0	7014.5	206.0	283.0	299.5	286.0	334.0	488.0	488.0	785.0	291.5	603.0	387.0	750.0	260.0	2278.0	194.0	227.0	318.0	410.0	564.0	397.5	403.0	403.0
201.0	481.5	214.0	307	289.5	426.0	300.0	616.0	389.0	297.0	967.0	283.0	401.0	577.5	380	519.0	943.0	282.0	4724.5	3440.5	3328.0	381.0	3121.0	621.0	749.5	380.5	2087.5	7563.0	303.0	387.0	358.0	304.5	508.0	514.0	514.0	721.5	579.5	400.0	480.0	517.0	254.0	2087.0	176.0	298.5	311.0	398.0	432.0	402.0	400.0	371.5
303.0	685.0	213.0	197	733.0	298.0	295.0	505.0	406.0	398.0	727.0	296.0	305.0	631.5	497	658.5	1409.0	245.0	4581.0	2927.0	3060.5	489.0	2953.0	1405.0	630.5	644.5	2453.5	7751.0	377.0	218.0	422.0	313.5	406.5	654.0	654.0	909.0	492.0	419.0	400.0	1251.0	172.0	1745.5	130.0	282.0	306.0	510.0	422.0	312.0	409.0	410.0
457.0	449.5	210.0	219	1043.0	295.0	390.0	487.0	492.0	295.0	1050.5	401.0	314.0	593.5	505	587.5	1364.0	235.0	4547.0	2704.5	3540.5	394.0	3764.0	1349.5	791.0	377.0	2212.0	6836.0	311.5	182.0	402.5	383.0	401.5	715.0	715.0	746.0	401.5	418.0	354.0	1052.5	371.0	1252.0	119.5	300.0	186.5	398.0	400.0	381.5	393.0	389.0
187.0	498.0	376.0	289	300.0	298.0	384.5	478.0	502.0	379.5	612.0	592.0	517.0	568.0	384	537.0	1834.0	294.0	5525.0	3015.0	3273.0	490.0	4012.0	98.0	718.0	604.5	2546.0	7566.0	305.0	182.0	370.0	462.5	501.5	481.5	481.5	689.0	383.0	377.0	296.0	833.0	430.5	1377.0	124.0	211.0	301.0	297.0	291.5	288.0	205.0	409.0
188.0	199.0	221.0	378	406.0	392.0	425.0	380.5	558.0	487.0	615.5	495.5	500.5	825.0	307	317.0	670.0	272.0	6098.0	3595.0	2439.0	502.0	3503.0	834.0	764.5	481.5	2193.5	7946.0	302.0	189.0	202.0	289.0	477.0	223.5	223.5	606.0	536.0	398.0	306.0	386.0	192.0	1369.5	116.5	196.0	191.0	195.0	292.0	190.0	249.0	295.0
264.0	87.5	297.0	195	420.0	505.0	280.5	346.5	393.0	362.5	816.5	362.0	385.5	479.5	506	389.5	669.0	311.0	4887.0	3446.0	3290.0	510.0	3252.0	1234.0	400.0	494.5	1776.0	5922.0	383.5	293.0	309.0	286.0	510.0	411.0	411.0	500.0	496.5	586.5	492.0	688.5	205.5	2216.0	195.5	273.0	304.0	402.0	291.0	293.0	402.0	394.0
303.5	1377.0	288.0	298	237.0	400.0	289.0	513.0	397.0	306.5	865.0	219.5	374.5	604.0	291	481.0	941.0	280.5	4690.0	3343.0	2323.0	504.0	3425.0	1487.0	820.0	506.5	2217.0	6243.0	286.5	308.0	300.5	298.0	469.0	478.0	478.0	679.0	486.0	401.0	483.0	749.5	215.0	1985.0	196.0	274.0	316.5	396.0	401.0	388.0	526.5	387.0
305.5	397.0	290.0	361	716.0	403.0	246.0	392.0	408.0	291.0	1134.0	430.0	386.5	498.5	216	659.0	841.0	287.5	4433.0	2842.0	2919.0	585.0	3380.0	1425.0	749.5	359.5	2380.5	6656.5	403.0	196.0	373.0	310.0	501.5	421.0	421.0	479.0	481.0	498.5	597.0	898.0	202.0	1553.5	290.5	273.0	320.0	405.5	312.0	409.0	403.0	397.0
194.0	460.5	266.0	213	893.5	402.0	282.0	729.5	515.0	291.5	700.0	273.0	395.0	607.0	241	798.0	1046.5	297.0	4281.0	3165.5	3073.0	572.0	3844.0	1557.5	720.0	629.0	2510.0	6833.5	385.0	294.5	446.0	405.0	378.0	537.0	537.0	802.5	589.0	403.0	604.0	814.5	256.0	1508.5	297.0	211.0	290.5	449.0	296.0	406.5	416.5	375.0
301.0	445.0	742.0	277	306.0	295.0	384.0	463.0	384.0	511.0	784.0	519.0	400.5	582.0	479	600.5	847.0	378.0	4733.0	3281.5	2787.0	506.5	3713.0	1687.5	722.5	383.5	2244.0	6826.0	308.0	265.0	291.0	410.0	412.0	559.5	559.5	625.0	521.0	293.0	509.0	712.5	395.5	1394.0	302.5	214.0	308.0	165.0	234.5	315.0	216.0	435.0
294.5	181.5	677.0	406	382.0	391.0	489.0	602.0	504.0	383.0	839.0	390.5	398.5	592.5	302	429.0	1050.0	298.0	5287.0	3522.0	2118.0	387.0	3260.0	1285.0	706.0	385.0	2517.5	8083.0	289.0	304.0	179.0	412.0	197.5	281.0	281.0	699.0	390.0	293.0	287.0	391.0	314.0	1478.5	209.0	192.5	194.0	168.0	288.0	197.0	363.0	299.0
430.0	417.5	402.5	283	313.0	511.5	303.0	292.0	607.0	319.5	745.5	300.0	391.5	415.0	499	312.5	788.0	393.0	4624.0	3595.0	3333.0	590.0	2870.5	1207.5	820.0	604.0	1615.0	5520.0	315.0	297.0	279.0	284.0	498.5	301.0	301.0	658.5	502.5	488.5	490.0	485.0	396.5	2064.0	200.0	308.0	283.5	299.0	384.5	467.0	392.0	307.0
419.0	551.0	303.0	212	293.0	288.0	296.5	485.5	490.0	350.0	942.0	308.0	294.0	568.0	475	366.0	940.5	401.0	4949.0	3529.0	3307.5	716.5	3099.0	1117.0	715.5	297.0	2418.0	6663.5	302.0	295.0	307.0	214.5	536.0	404.0	404.0	744.5	492.5	565.0	283.0	716.0	240.5	1933.5	247.0	288.0	310.0	374.0	310.0	399.5	468.0	399.0
201.5	409.5	295.0	293	215.0	293.0	238.0	498.5	495.5	408.5	675.0	220.5	301.0	497.0	295	395.5	893.0	397.0	4914.0	3537.5	3201.5	575.0	3643.0	1123.5	701.5	486.0	1945.0	5939.0	364.0	292.0	306.0	393.0	224.5	581.0	581.0	719.0	494.0	283.0	592.5	569.0	518.0	1697.0	203.5	220.0	303.5	407.0	310.0	418.5	386.0	409.0
196.0	581.5	416.0	294	274.0	492.5	438.5	595.5	619.0	294.0	770.0	203.5	391.5	591.0	411	521.5	1235.0	408.0	4611.5	3435.0	2911.0	702.0	3473.5	1355.0	922.0	391.5	2612.0	6109.0	400.5	291.0	360.5	297.0	379.5	308.0	308.0	708.0	491.0	447.0	498.0	585.5	396.5	1381.0	294.0	214.0	285.0	371.0	287.0	412.0	409.0	390.0
187.0	410.5	382.0	298	390.0	402.0	510.5	602.0	596.5	304.5	769.0	586.5	378.5	696.5	382	476.0	746.0	375.0	4528.0	3443.0	2817.5	708.0	3810.5	1437.0	795.0	494.0	2486.5	6864.0	354.0	200.0	300.0	297.0	327.0	506.0	506.0	602.0	508.0	285.0	423.0	578.0	97.5	1047.5	278.0	201.0	288.5	182.0	190.0	427.5	201.0	380.5
196.0	678.0	405.5	609	374.0	370.0	440.0	610.5	705.0	448.0	844.0	396.5	368.5	908.5	396	475.0	684.0	291.0	4428.0	3776.0	2109.0	596.0	3311.0	1282.5	475.0	482.5	2170.0	7585.5	287.0	305.0	300.0	311.0	376.0	409.0	409.0	388.0	390.5	388.0	285.0	495.0	290.0	1172.5	197.0	193.0	184.5	209.5	204.0	315.0	306.0	231.0
387.5	513.5	211.0	300	282.0	399.0	402.0	410.5	398.0	381.0	679.0	242.5	397.0	496.0	318	185.0	843.0	385.0	4534.0	3483.0	3310.5	607.5	2993.0	1138.0	581.0	395.0	1690.5	5294.0	134.0	192.0	206.0	302.0	282.5	303.0	303.0	500.0	509.0	394.0	400.0	410.0	294.0	2381.0	205.5	208.0	219.5	481.0	307.0	293.0	508.5	497.5
290.0	361.0	290.0	303	296.0	401.0	289.5	385.0	463.0	402.0	920.0	415.0	294.0	687.5	565	198.0	746.0	314.0	4548.0	3274.0	1846.0	479.0	3292.0	977.0	1056.0	324.0	1607.0	5834.5	306.0	398.0	309.0	292.0	484.0	413.0	413.0	653.0	622.0	415.0	311.0	477.0	317.0	1908.0	192.0	197.5	233.5	233.0	310.0	407.0	453.5	295.0
301.5	643.0	299.0	309	412.0	288.0	287.0	614.5	395.0	407.5	786.0	304.0	309.5	593.0	387	366.0	782.5	276.0	4709.5	3561.0	2917.5	481.5	3324.0	1049.0	822.0	418.0	1940.0	6349.0	282.5	319.0	215.0	386.5	419.0	293.0	293.0	324.0	398.5	289.0	284.0	468.0	347.5	1729.0	203.0	201.5	209.0	312.0	286.0	294.0	504.0	225.0
297.0	415.0	284.0	293	388.0	301.0	375.5	484.0	398.0	290.0	739.5	306.0	378.0	680.5	398	420.0	918.0	294.0	4113.0	3593.0	2563.0	435.5	3115.0	1125.0	896.0	584.5	2333.0	6735.0	287.5	318.5	281.0	276.5	373.0	415.0	415.0	624.0	378.0	293.0	502.0	491.0	575.0	1652.0	201.0	203.0	303.0	213.0	222.5	282.0	511.0	306.0
858.0	539.0	388.0	296	381.0	292.0	375.0	415.0	387.0	284.0	695.0	283.5	398.0	695.0	410	627.0	668.0	285.0	4421.5	3681.0	2321.0	514.5	3053.0	1310.0	812.0	368.0	2384.0	6809.0	301.0	139.0	195.0	213.0	401.0	397.0	397.0	577.0	385.0	357.0	584.0	401.0	451.0	1336.0	188.0	126.5	186.0	317.0	190.0	303.0	311.0	209.0
304.0	546.0	399.0	407	383.0	503.0	512.0	497.0	619.0	389.5	705.0	397.0	523.5	928.5	385	478.0	735.5	406.0	3898.0	3815.0	1730.0	386.5	2939.0	1215.0	589.0	389.0	2852.0	6285.0	181.0	191.0	186.5	190.0	286.0	305.0	305.0	373.0	403.0	280.0	273.0	382.0	838.0	1218.5	203.5	177.5	201.5	195.0	214.0	211.0	203.0	276.0
180.0
309.0
182.0
308.0
193.0
305.0
284.0
317.0
188.0
188.0
185.0
179.0
275.0
198.0
188.0
185.0
192.0
272.0
185.0
194.0
195.0
135.0
194.0
189.0
195.0
195.0
182.0
192.0
291.0
192.0
186.0
191.0
192.0
185.0
207.0
199.0
196.0
272.5
199.0
301.0
188.0
192.5
208.0
194.5
189.5
304.0
191.0
192.5
197.0
200.5
193.0
188.5
119.0
181.0
187.0
182.5
191.0
234.5
186.5
193.5
309.0
188.5
281.5
192.5
189.5
183.0
211.0
186.5
211.5
306.0
193.0
179.5
[truncated: 4 more columns]
