# Supplementary material for: Controlled release of growth factors using synthetic glycosaminoglycans in a modular macroporous scaffold for tissue regeneration
Source: Commun Biol. 2022 Dec 8;5:1349. doi: 10.1038/s42003-022-04305-9 (PMC9732287; doi:10.1038/s42003-022-04305-9)
Supplement: Supplementary file 7 — Supplementary Data 4 [file 42003_2022_4305_MOESM7_ESM.txt]

0	1	2	3	4	5	6	7	8	9	10	11	12	13	14	15	16	17	18	19	20	21	22	23	24	25	26	27	28	29	30	31	32	33	34	35	36	37	38	39	40	41	42	43	44	45	46	47	48	49
15.0	24.0	28.0	20.0	17.0	18.5	16.0	27.0	25.0	16.0	14.0	14.0	25.0	17.0	21.0	27.0	25.0	19.0	180.0	163.0	31.0	17	26.0	21.0	19.0	27.0	22.0	18.0	34.0	26.5	15.0	29.0	17.5	28.0	23.0	22.0	29.5	22.0	19.0	12.0	23.0	22.0	27.0	17.0	22.0	24.0	27.0	19.0	18.0	15.5
20.0	18.0	21.0	22.5	27.0	15.0	29.0	29.0	19.0	26.0	20.0	16.0	19.0	26.0	23.0	18.0	19.0	15.5	150.0	197.0	52.0	25	16.5	19.0	16.0	29.0	27.0	27.0	18.0	18.0	14.0	22.0	23.5	18.0	15.0	23.0	16.0	18.0	20.0	21.5	20.0	20.0	22.0	27.0	19.0	24.0	18.0	27.0	17.0	28.0
18.0	19.0	26.0	14.0	20.0	28.0	29.0	25.0	23.0	20.0	18.0	16.0	15.0	19.0	21.0	13.0	21.0	24.0	276.5	173.0	27.0	18	21.0	16.0	12.0	24.0	11.0	30.0	18.0	19.0	27.0	23.0	18.0	30.0	26.0	28.0	22.0	24.0	15.0	23.5	18.0	18.5	30.0	15.0	13.0	18.0	20.0	14.0	26.0	13.0
24.0	30.0	30.0	22.0	25.0	21.0	21.0	27.0	25.0	24.5	15.0	24.0	18.0	19.0	32.0	20.0	62.0	24.0	306.0	110.0	13.0	19	63.0	14.0	27.0	25.0	19.0	19.0	18.0	14.0	26.0	16.0	18.0	21.0	22.0	23.0	19.0	16.0	25.0	25.5	16.0	19.0	27.0	25.0	23.0	24.0	15.0	21.0	15.0	23.0
17.0	21.0	22.0	29.0	21.0	26.0	23.0	20.0	16.0	12.0	22.0	24.0	16.0	15.0	22.0	19.0	18.0	21.0	389.5	108.0	27.0	17	67.0	23.0	21.0	17.0	29.0	16.0	17.0	20.0	19.0	18.0	24.0	31.0	25.0	23.0	19.0	22.0	25.0	14.0	27.0	18.5	27.0	21.0	26.0	16.5	28.0	18.0	24.0	27.0
15.0	16.0	19.0	14.0	15.0	15.5	29.0	18.0	19.0	16.0	24.0	19.0	19.0	19.0	19.0	15.0	22.0	17.5	443.5	100.0	25.0	25	54.0	20.0	21.0	23.0	22.0	20.0	28.0	19.0	17.0	18.0	25.0	19.0	24.0	17.0	17.0	18.0	17.0	25.0	29.0	18.0	18.0	12.0	21.0	23.0	25.0	26.0	18.0	20.0
18.0	30.0	26.0	20.0	29.0	22.0	19.0	18.0	24.0	25.0	35.0	25.0	19.0	26.0	28.0	28.0	25.0	19.0	94.5	163.0	30.0	19	22.0	18.0	25.0	13.0	26.0	26.0	21.0	27.0	23.0	19.0	23.0	20.0	21.0	27.5	25.0	28.0	21.0	32.0	25.0	16.0	27.0	20.0	16.0	13.0	22.5	19.0	19.0	28.0
25.0	27.0	21.0	16.0	19.0	17.0	33.0	26.0	24.0	30.0	17.0	23.5	23.0	21.0	29.0	20.0	26.0	27.0	104.0	121.0	30.0	30	29.0	19.0	15.0	12.0	22.5	17.0	23.0	20.0	27.0	16.0	27.0	17.0	24.0	19.0	21.0	14.0	28.0	17.0	33.0	18.0	24.0	14.0	17.0	24.0	14.0	21.0	26.0	18.0
15.0	18.0	20.0	27.0	20.0	20.0	21.0	21.0	23.5	25.0	19.0	15.0	21.0	16.0	22.0	20.0	20.0	19.0	209.0	178.5	47.0	27	24.0	14.0	14.0	17.0	26.0	24.0	23.0	20.0	19.0	22.0	19.0	19.0	16.0	17.0	19.0	17.0	20.0	21.5	22.0	20.0	25.0	22.0	25.5	18.5	23.0	14.0	25.0	28.0
15.0	22.0	16.0	15.0	16.0	17.0	26.0	22.0	18.0	15.0	23.0	16.0	18.0	21.0	17.0	18.0	26.0	14.0	379.0	188.0	26.0	27	72.0	22.0	15.0	20.0	20.0	28.0	18.0	16.5	29.0	28.0	20.5	20.0	15.0	15.0	19.0	15.0	17.0	18.5	30.0	26.0	27.0	24.0	16.0	28.0	23.0	23.0	16.0	18.0
24.0	28.0	21.0	22.0	22.0	13.0	18.0	18.0	32.0	13.0	18.0	24.0	28.0	18.0	25.0	21.0	15.0	28.0	381.5	120.0	51.0	23	30.0	20.0	18.0	21.0	24.0	29.0	22.0	20.0	25.5	16.0	20.0	17.0	15.0	28.0	28.0	12.0	23.0	14.0	20.0	18.0	18.0	21.0	24.0	21.0	30.5	20.0	12.0	16.0
18.0	29.0	20.0	21.0	23.0	31.0	14.0	18.0	27.0	24.0	17.0	27.0	20.0	29.0	29.5	26.0	27.0	18.0	454.0	179.0	29.0	29	64.0	23.0	17.0	16.0	19.0	23.0	19.0	26.0	23.0	14.0	24.0	17.5	15.0	16.0	14.0	14.0	20.0	14.0	21.0	30.0	26.0	17.0	25.0	26.0	24.0	24.0	14.0	21.0
24.0	26.0	18.0	30.0	25.0	26.0	17.0	21.0	18.0	25.0	19.0	14.0	23.0	18.0	25.0	23.0	21.0	21.0	346.0	106.0	54.0	15	28.0	25.0	15.0	14.0	22.0	19.0	19.0	13.0	26.0	17.0	21.0	17.0	14.0	24.0	16.0	17.0	23.0	15.5	19.0	19.0	19.0	17.0	18.0	18.0	18.0	25.0	25.0	13.0
19.0	22.0	25.0	13.0	18.0	13.0	23.0	24.0	17.0	23.0	20.0	25.0	24.0	18.0	33.0	24.0	23.0	17.0	100.0	194.0	27.0	30	59.0	21.0	13.0	26.0	26.0	17.0	19.0	26.5	22.0	26.0	15.5	21.0	15.5	17.0	20.0	21.0	23.0	28.0	19.0	27.0	18.0	19.0	20.0	18.0	18.0	19.0	17.0	22.0
19.0	18.0	16.0	29.0	16.0	23.0	27.0	25.0	19.0	29.0	20.0	24.0	15.0	27.0	21.0	32.0	27.0	21.0	177.0	117.0	24.0	24	29.0	27.0	27.0	26.5	16.0	15.0	17.0	21.0	15.0	20.0	14.0	18.0	27.0	26.0	18.0	14.0	26.0	19.0	29.0	16.0	14.0	17.0	23.0	27.0	22.0	18.0	19.0	18.5
22.0	18.0	26.5	20.0	18.0	27.0	16.0	26.0	20.0	15.0	16.0	18.0	16.0	18.0	34.0	26.0	21.0	19.0	290.0	162.0	32.0	20	30.0	18.0	30.0	24.0	19.5	28.0	23.0	27.0	21.0	15.0	17.0	18.0	19.0	18.0	21.0	21.0	16.0	24.0	23.0	17.0	20.0	22.0	22.0	23.0	20.0	25.0	21.0	17.0
27.0	18.0	19.0	26.0	17.0	17.0	22.0	20.5	17.0	20.0	22.0	25.0	18.0	30.0	27.0	18.0	22.0	21.0	298.0	198.0	27.0	16	29.0	15.0	26.0	14.0	22.0	20.0	21.0	19.0	17.0	20.0	18.0	16.0	25.0	16.0	14.0	23.5	17.0	23.0	22.0	23.0	59.0	28.0	25.0	24.0	20.0	27.0	18.0	21.0
19.0	16.0	17.0	18.0	29.0	18.0	21.0	18.0	25.0	17.0	15.0	9.0	18.0	15.0	32.0	16.0	21.0	25.5	400.0	110.0	22.5	17	54.5	25.5	11.0	19.0	27.0	27.0	19.0	26.0	19.0	25.0	27.0	24.0	20.0	17.0	25.0	23.0	19.0	26.0	22.0	22.0	20.0	14.0	23.0	25.0	24.0	19.0	25.0	26.0
15.0	33.0	20.0	24.0	17.0	16.0	20.0	14.0	24.0	16.0	27.0	19.0	13.0	22.0	25.0	17.0	14.0	26.0	450.0	200.0	29.0	21	25.0	23.0	10.5	22.0	29.0	17.0	30.0	19.5	21.0	23.0	25.5	25.0	19.0	28.5	21.0	22.0	29.0	23.0	21.0	25.0	15.0	23.0	21.0	22.0	14.0	19.0	26.0	14.0
18.0	29.0	28.0	23.0	27.0	18.0	22.0	22.0	27.0	25.0	26.0	17.0	16.0	29.0	27.0	20.0	22.0	18.0	324.5	188.0	22.0	19	27.0	14.0	22.0	22.0	14.0	20.0	23.0	18.0	22.0	14.0	12.0	23.0	21.0	15.5	21.0	23.0	18.0	18.0	22.0	10.0	30.0	18.0	13.0	20.0	18.0	20.5	17.0	17.0
20.0	24.0	17.0	18.0	22.0	19.0	27.0	21.0	17.0	16.0	28.0	13.0	15.0	20.0	21.0	29.0	19.0	15.0	108.0	179.0	25.0	20	49.0	14.0	16.0	15.0	25.0	23.0	15.0	11.0	28.5	25.0	25.0	16.0	23.0	20.0	25.0	12.0	16.0	21.0	22.0	19.0	17.0	11.0	17.0	16.0	21.0	29.0	24.0	20.0
27.0	21.0	24.0	28.0	26.5	16.0	20.0	18.0	20.0	19.0	26.0	31.0	17.0	24.0	21.0	28.0	19.0	28.0	257.0	209.5	29.0	17	34.0	18.0	28.0	14.0	20.5	22.0	28.0	12.0	22.0	18.0	23.0	13.0	17.0	15.0	18.0	15.0	22.0	16.0	31.0	17.0	17.0	25.0	16.0	24.0	29.0	17.0	23.0	14.5
21.0	20.0	30.0	19.0	21.0	23.0	16.0	18.0	19.0	14.0	21.0	23.0	15.0	22.0	24.0	14.0	26.0	22.0	379.5	103.5	31.0	17	31.0	24.5	21.0	15.0	19.0	21.0	27.0	27.0	20.0	25.5	21.0	16.0	19.0	14.0	27.0	16.0	19.0	23.0	22.0	21.0	27.0	20.5	23.0	23.0	19.0	28.0	21.0	21.0
12.0	29.0	15.0	24.0	16.0	28.0	21.0	27.0	28.0	14.0	18.0	26.0	28.0	19.0	30.0	16.0	23.0	18.0	390.5	179.0	31.0	18	58.0	62.0	18.0	18.0	29.0	27.0	15.0	24.0	14.0	16.0	16.0	24.0	19.0	26.0	23.0	21.0	18.0	11.5	28.0	31.0	17.0	14.0	24.0	17.0	17.0	17.5	26.0	22.0
7.0	40.0	21.0	27.5	28.0	17.0	18.0	20.0	28.0	17.0	20.0	14.0	29.0	30.0	21.0	22.0	20.0	23.0	366.0	202.0	18.0	18	19.0	23.0	18.0	25.5	28.0	26.0	27.5	21.0	19.0	24.0	27.0	18.0	24.0	20.0	17.0	20.0	16.0	27.0	19.0	20.0	19.0	12.0	29.0	23.0	18.0	20.0	18.0	25.0
17.0	18.0	29.0	26.0	21.0	27.5	21.0	23.0	28.0	26.0	25.0	17.0	19.0	31.0	30.0	27.0	15.0	23.0	148.0	176.0	28.0	17	33.0	13.0	20.0	19.0	24.0	25.0	20.0	18.0	24.0	18.0	24.0	13.0	16.0	16.5	26.0	27.0	16.0	27.0	18.0	24.0	17.0	17.0	27.0	24.0	18.0	19.0	17.0	26.5
16.0	22.0	14.0	11.0	29.0	19.0	21.0	18.0	23.0	21.5	17.0	19.0	18.0	21.0	24.0	31.0	20.0	25.0	93.0	177.0	29.0	14	28.0	25.0	19.0	18.0	16.0	21.0	14.0	19.0	20.0	19.0	25.0	23.0	22.5	28.5	30.0	17.0	21.0	21.0	18.0	28.0	12.0	9.5	25.0	25.0	20.0	22.0	19.0	20.5
18.0	15.0	22.0	19.5	27.0	14.0	16.0	19.0	18.0	19.0	16.0	19.0	21.0	20.0	23.0	14.0	16.0	15.0	148.5	108.0	34.5	22	27.0	17.0	18.0	20.0	26.0	18.0	27.0	27.0	20.0	26.0	16.0	18.0	28.0	19.0	26.0	16.0	24.0	16.0	16.0	12.0	29.0	23.0	25.0	15.0	18.0	26.0	18.0	19.0
26.5	22.0	21.0	27.0	16.0	17.0	28.0	17.0	27.5	28.0	15.0	21.0	19.5	19.0	21.0	28.0	25.5	22.0	378.0	120.0	27.0	30	30.0	29.0	23.0	16.0	21.0	24.0	25.0	16.5	25.0	26.0	25.0	24.0	17.0	22.0	14.0	15.5	13.0	22.0	30.0	26.0	18.0	19.0	19.0	16.0	19.0	22.0	11.5	26.0
16.0	22.0	24.0	23.0	28.5	16.0	25.5	17.0	25.0	27.0	21.0	18.0	16.0	25.0	22.0	25.0	27.5	28.0	412.0	192.0	23.0	19	23.5	16.0	14.0	22.0	24.0	30.0	19.0	15.0	27.0	14.0	29.0	14.0	15.0	29.0	24.0	25.0	15.0	21.0	19.0	17.0	26.0	20.0	24.0	26.0	18.0	27.0	18.0	25.0
17.0	27.0	28.0	23.0	13.0	26.0	20.0	21.0	23.0	31.0	26.0	19.0	23.0	19.0	28.0	20.0	27.0	24.0	293.0	182.5	21.0	16	21.0	19.0	16.0	17.0	28.0	18.0	19.0	27.0	16.0	33.0	21.0	14.0	14.0	13.0	20.0	17.0	27.0	29.0	29.0	28.0	26.0	18.5	27.0	16.0	18.0	29.0	17.0	23.0
21.0	27.0	21.0	23.0	16.0	19.0	28.0	20.0	19.0	18.0	19.0	15.0	25.0	24.0	20.0	32.0	16.0	18.5	367.0	125.5	30.0	17	26.0	27.0	21.0	29.0	28.0	18.0	19.0	22.0	18.0	13.0	27.0	24.5	24.0	22.0	23.0	21.0	20.0	26.0	20.0	11.0	18.0	28.0	21.0	23.0	23.0	28.0	10.0	19.5
27.0	21.0	19.0	17.0	20.0	26.5	22.0	21.0	28.0	24.0	17.0	18.0	25.0	22.0	18.0	15.0	20.0	25.0	463.0	171.5	25.0	26	30.0	17.0	18.0	13.0	24.0	33.0	25.0	15.0	20.0	14.0	24.0	28.0	17.0	17.0	14.0	15.0	18.0	17.5	21.0	20.0	21.0	16.0	13.0	19.0	23.0	27.0	15.5	26.0
35.0	28.0	25.0	26.0	19.0	24.0	20.0	24.0	25.5	24.0	16.0	23.5	26.5	23.0	24.0	20.0	21.0	20.0	142.0	189.0	59.0	31	23.0	16.0	25.5	19.0	18.0	30.0	27.0	16.0	29.0	23.0	26.0	21.0	24.0	17.0	23.0	23.0	15.0	20.0	23.0	23.0	17.0	18.0	17.0	21.5	15.0	19.0	19.5	28.0
29.0	14.0	19.0	16.0	28.0	26.0	19.0	28.0	23.0	19.0	21.0	12.0	19.0	20.0	30.0	19.0	17.0	24.0	400.5	103.0	28.0	26	27.0	17.0	16.0	23.0	21.0	31.0	17.0	13.0	19.0	25.0	15.0	22.0	27.0	14.0	21.0	17.0	26.0	19.0	25.0	25.0	16.0	17.0	24.0	18.0	17.0	19.0	20.0	25.0
26.0	17.0	25.0	15.0	27.0	20.0	26.0	19.0	27.0	19.0	25.0	21.0	17.0	33.0	29.0	13.0	25.0	23.0	389.0	105.5	31.0	10	31.0	16.0	15.0	25.0	42.0	24.0	29.0	26.0	19.0	16.0	17.5	16.0	19.0	15.0	22.0	12.0	17.0	30.0	30.0	23.0	16.0	25.0	18.0	18.0	17.0	17.0	24.5	25.0
18.0
19.0
30.0
26.0
19.0
12.0
22.0
22.0
27.0
20.0
29.0
17.0
20.0
30.0
18.0
16.0
25.0
22.0
22.0
25.5
21.0
18.0
16.0
16.0
16.0
15.0
18.0
18.0
19.0
24.0
18.0
23.0
22.0
26.5
26.0
23.0
14.0
17.0
16.0
24.0
26.0
28.0
16.0
24.0
19.0
25.0
18.0
29.0
24.0
13.0
24.0
28.0
16.0
15.0
20.0
20.0
10.0
21.0
27.0
21.0
25.0
22.0
15.0
26.0
17.0
24.5
26.0
16.0
26.0
21.0
25.0
22.0
[truncated: 4 more columns]
