# Supplementary material for: Controlled release of growth factors using synthetic glycosaminoglycans in a modular macroporous scaffold for tissue regeneration
Source: Commun Biol. 2022 Dec 8;5:1349. doi: 10.1038/s42003-022-04305-9 (PMC9732287; doi:10.1038/s42003-022-04305-9)
Supplement: Supplementary file 8 — Supplementary Data 5 [file 42003_2022_4305_MOESM8_ESM.txt]

0	1	2	3	4	5	6	7	8	9	10	11	12	13	14	15	16	17	18	19	20	21	22	23	24	25	26	27	28	29	30	31	32	33	34	35	36	37	38	39	40	41	42	43	44	45	46	47	48	49
55.0	27.0	28.0	26.0	32.0	38.0	30.0	62.0	23.0	37.0	70.0	31.0	37.0	36.0	38.0	22.0	27.0	70.0	266.0	63.0	91.5	27.5	280.5	35.0	64.0	25.0	95.0	91.5	26.0	28.0	20.0	29.0	22.0	37.0	55.0	144.0	59.0	40.0	28.0	35.0	24.0	188.0	21.0	32.0	17.0	31.0	25.0	33.0	59.0	34.0
32.0	45.0	36.5	22.0	28.0	38.0	37.0	24.0	21.0	25.0	73.5	33.0	25.0	84.0	24.0	15.0	37.0	24.0	325.5	140.0	95.5	39.0	340.0	83.0	84.0	37.0	87.0	178.0	25.0	20.0	76.0	33.0	35.0	51.0	67.0	278.0	30.0	34.0	26.0	48.0	25.0	206.0	29.0	21.0	20.0	21.0	33.0	30.0	60.0	39.0
54.5	74.0	57.0	24.0	27.0	31.0	26.0	27.0	27.0	28.0	59.0	31.0	26.0	24.0	30.0	23.0	58.0	25.0	259.0	167.0	159.0	32.5	368.0	61.0	76.0	26.0	174.0	184.5	20.0	32.0	28.0	88.0	21.0	28.0	63.0	84.0	37.0	33.0	21.0	73.5	26.0	169.5	27.0	26.0	18.0	22.0	33.0	50.5	39.0	28.0
38.0	23.0	32.0	23.0	36.0	33.0	33.5	32.0	29.0	32.0	77.0	30.0	34.0	27.5	28.0	18.0	26.0	83.0	200.5	82.0	94.0	34.0	280.0	60.0	76.5	28.0	86.0	181.0	24.0	20.5	17.0	20.0	21.0	32.0	62.0	88.0	48.0	18.0	20.0	36.0	26.0	97.0	27.0	57.0	21.0	21.0	27.0	65.0	37.0	39.0
72.5	26.0	55.0	24.0	30.0	30.0	30.0	35.0	36.0	2697.0*	76.0	28.0	37.0	35.0	30.0	17.0	23.0	21.0	352.0	89.0	170.5	65.0	370.5	82.0	34.0	31.0	104.0	161.5	64.5	18.0	30.0	18.0	33.0	22.0	63.0	267.5	63.0	35.0	33.0	60.0	23.0	114.0	34.0	74.5	20.0	25.0	37.0	38.0	37.0	21.0
80.0	22.5	21.0	22.0	26.0	64.0	32.0	26.0	63.0	41.0	74.0	38.5	34.0	35.5	38.0	26.0	30.0	58.0	122.0	84.0	90.0	32.0	91.0	84.0	66.5	60.0	93.0	157.0	23.0	29.5	37.0	33.0	30.0	62.0	44.0	29.0	91.0	35.0	29.0	26.5	28.0	91.0	34.0	79.0	22.0	17.0	27.0	37.0	49.5	34.5
30.0	30.0	32.0	20.0	28.0	45.0	21.0	34.0	28.0	37.0	67.0	29.0	35.0	58.0	36.0	21.0	22.0	86.0	312.5	73.0	172.5	37.5	281.0	60.0	75.0	23.0	84.0	189.5	19.0	30.0	28.0	23.5	33.0	24.0	25.0	36.0	35.0	60.0	36.0	32.0	33.0	110.0	30.0	28.5	28.0	27.0	25.0	67.5	69.0	33.0
29.0	31.0	32.0	33.0	28.0	33.0	32.0	56.0	28.0	32.0	69.0	23.0	34.0	28.0	4763.5*	22.0	25.0	26.0	279.0	76.5	176.0	29.0	306.0	65.5	79.0	30.0	78.0	179.0	20.0	22.0	56.0	24.0	25.5	32.0	52.0	30.0	61.0	38.0	63.0	34.0	33.0	106.0	31.0	44.5	29.0	22.0	24.0	40.0	52.0	35.0
26.0	46.0	23.0	22.0	26.0	19.0	25.0	31.0	35.0	28.0	70.0	37.0	30.0	32.0	23.0	23.0	68.0	21.0	183.0	69.0	94.0	29.0	277.0	79.0	72.0	38.0	106.0	259.5	29.0	28.0	24.0	26.0	23.0	33.0	67.0	24.0	56.5	35.0	17.0	24.5	28.0	109.0	60.0	27.5	15.0	28.0	49.5	71.5	41.0	24.0
71.0	25.0	23.0	49.0	50.0	37.0	34.0	21.0	25.0	30.0	70.0	25.0	35.0	23.0	25.0	24.0	68.0	27.0	188.5	107.0	173.0	39.0	264.0	83.0	68.0	39.0	163.0	164.0	30.0	32.5	20.0	18.0	27.0	31.0	59.0	37.0	31.0	53.0	22.0	40.0	25.0	169.0	27.5	27.0	15.0	16.0	72.0	65.0	36.0	57.0
53.5	30.5	19.0	71.0	27.0	25.0	29.0	24.0	49.0	41.0	64.0	29.0	24.0	30.0	22.0	26.0	41.0	29.0	102.0	179.0	176.0	40.0	285.0	62.0	79.0	33.0	92.0	34.0	70.0	18.0	27.0	34.0	30.0	43.0	65.5	37.0	39.0	33.0	70.0	51.0	28.0	96.0	30.0	28.0	16.0	21.0	36.0	36.0	28.0	26.0
84.0	24.0	24.0	34.0	32.0	25.0	26.0	210.5	62.0	56.0	75.0	35.5	34.0	31.0	31.0	27.0	72.0	24.0	162.0	88.5	94.0	27.0	95.0	31.0	77.0	37.0	98.0	736.5	22.0	33.0	84.5	25.0	20.0	40.5	36.0	34.0	62.0	37.0	26.0	31.0	23.0	115.0	23.0	33.5	25.0	22.5	34.0	31.0	31.0	40.0
23.0	90.0	28.0	18.0	44.0	25.0	32.0	30.0	30.0	39.0	79.0	22.0	26.0	78.0	25.0	16.0	27.0	66.0	288.0	52.5	158.0	43.0	287.0	32.0	79.0	40.0	97.0	164.5	25.0	36.0	27.0	32.0	76.5	36.0	32.0	57.0	71.0	30.0	24.0	21.0	24.0	194.0	22.0	19.0	29.0	32.0	27.0	65.0	79.0	79.5
27.0	91.0	33.0	19.0	72.5	29.5	25.0	33.0	32.0	33.0	87.0	28.0	22.0	23.0	28.0	75.0	67.0	30.0	346.0	96.5	181.0	62.0	278.0	34.0	73.0	24.0	93.0	182.0	21.0	24.0	25.0	28.0	85.0	26.0	30.0	60.0	34.0	34.0	33.0	24.0	37.0	167.0	22.5	25.0	18.0	28.0	41.0	39.0	59.5	40.5
30.0	53.0	26.0	24.0	31.0	22.0	27.0	28.0	32.0	40.0	70.0	23.0	32.0	28.5	23.0	26.0	63.0	24.0	271.0	194.0	165.0	33.0	277.0	70.0	77.0	27.0	102.5	166.0	26.0	57.0	26.0	28.5	78.0	42.5	64.0	32.0	37.5	31.0	35.0	37.0	22.0	93.0	18.5	55.0	23.0	83.5	25.0	38.0	48.0	24.0
32.0	64.0	28.0	39.0	27.0	25.0	69.5	31.0	42.5	49.0	75.0	34.0	19.0	38.0	33.0	27.0	69.0	21.0	217.5	200.0	175.0	31.0	258.5	64.0	37.5	33.0	82.0	117.5	30.0	23.0	24.0	23.0	68.0	30.5	61.0	32.0	26.0	38.0	61.0	31.0	24.0	163.0	31.0	37.0	21.0	20.0	34.0	31.0	60.0	25.0
32.0	73.5	23.0	38.0	30.0	19.0	71.0	34.0	35.0	39.0	89.0	27.0	36.0	26.0	28.0	29.0	71.0	13.0	302.5	201.0	186.0	33.0	272.0	58.0	84.0	31.0	92.0	44.5	63.0	23.0	21.0	22.0	23.0	28.5	31.0	29.0	31.0	28.0	24.0	37.0	20.0	102.0	23.0	39.5	24.0	18.0	60.0	37.0	1309.5	35.0
28.0	21.0	21.0	32.5	26.0	32.0	21.0	27.0	37.0	75.0	67.0	36.0	25.0	24.0	33.0	22.0	68.0	73.0	311.0	311.0	88.0	70.0	107.0	81.0	28.0	31.0	73.0	28.0	21.0	23.0	22.0	30.0	18.0	58.0	53.0	37.0	29.0	37.0	14.0	29.0	25.0	100.0	35.5	65.0	23.0	80.0	59.0	23.0	28.0	59.0
24.0	29.0	22.0	23.0	23.0	36.0	23.0	62.5	27.0	34.0	82.0	19.0	25.0	28.0	34.0	25.0	20.0	68.5	350.5	66.0	168.5	31.0	261.0	469.5	68.0	66.5	89.0	173.0	55.0	24.0	21.0	29.0	30.5	27.0	38.0	27.0	33.5	32.0	23.0	26.5	23.0	175.5	21.0	34.0	29.0	30.0	34.0	62.5	76.0	34.0
20.0	27.0	21.0	28.0	80.0	33.0	61.0	41.0	67.0	54.5	62.0	22.0	32.0	30.0	27.0	63.0	22.0	24.0	399.5	279.0	164.5	52.0	276.0	76.0	74.0	24.0	90.0	99.5	58.0	23.0	24.0	37.0	30.0	67.0	63.0	60.0	33.0	28.0	63.5	64.0	25.0	193.0	23.0	29.0	25.0	30.0	25.0	40.5	76.0	32.0
26.0	75.0	20.0	24.0	58.0	65.0	22.0	29.0	65.0	65.0	84.0	24.0	28.0	27.0	25.0	23.0	63.0	27.0	492.0	305.0	165.0	29.0	264.0	33.0	31.0	27.0	105.0	197.5	24.0	32.0	30.5	84.5	35.0	33.0	71.0	68.0	22.0	28.0	33.0	33.0	23.0	167.0	24.0	26.0	31.0	22.5	34.0	54.0	56.5	31.0
20.5	31.0	23.5	24.0	33.0	77.5	27.0	35.0	35.0	34.0	66.0	33.0	28.0	29.0	26.0	26.0	79.0	24.0	432.5	383.0	155.0	37.0	263.0	39.0	71.0	24.0	82.0	178.0	21.0	22.0	19.5	32.5	20.0	33.0	42.0	28.0	31.0	26.0	33.0	39.0	26.0	138.0	18.0	20.0	24.0	33.0	63.0	44.0	59.0	37.0
17.5	81.0	29.0	25.0	26.0	29.5	32.0	31.0	57.0	69.0	81.5	39.0	28.0	38.5	34.0	33.0	68.0	17.0	449.0	297.0	86.0	36.5	297.0	71.5	63.5	34.0	86.0	92.5	32.0	22.0	21.0	30.0	28.0	24.0	84.0	358.5	61.5	24.0	86.0	63.0	31.0	196.0	33.0	23.5	28.0	33.0	58.0	32.0	213.0	41.0
33.5	26.0	22.0	24.0	34.0	34.5	38.0	33.0	36.0	46.0	72.0	25.5	40.5	25.5	35.0	20.0	82.0	70.0	356.0	268.0	91.0	38.0	83.5	79.0	89.5	36.0	80.0	165.0	23.0	21.0	35.0	28.0	20.0	25.0	67.0	28.0	28.0	25.0	20.0	64.5	36.0	102.0	81.5	79.5	21.0	80.5	61.0	25.0	35.0	25.0
79.0	72.0	38.0	32.0	24.0	31.0	22.0	34.0	40.0	38.0	73.0	21.5	18.5	36.5	29.0	32.0	24.0	11.0	299.0	33.0	97.0	31.0	186.0	40.0	77.0	28.0	87.0	96.0	28.0	30.0	23.0	24.0	34.0	33.0	68.0	41.0	63.0	54.0	32.0	56.5	42.0	28.0	19.0	29.0	29.0	32.0	24.0	58.0	53.0	78.0
25.0	77.0	22.0	32.0	22.0	20.0	32.0	32.0	34.0	34.0	71.5	22.0	23.0	28.0	24.5	63.0	65.0	42.0	530.0	464.5	161.0	44.5	212.0	68.0	78.0	25.0	79.0	163.0	21.0	31.0	22.5	29.0	31.0	28.0	62.5	69.0	62.0	55.5	53.0	24.0	39.0	178.0	16.0	31.0	29.0	38.0	70.0	34.0	32.0	31.0
30.0	77.0	28.0	28.0	63.5	23.5	19.0	55.0	37.0	33.0	70.0	19.0	32.0	34.0	21.0	17.0	63.0	20.0	720.0	275.0	194.0	39.0	285.0	65.0	27.5	20.0	89.0	130.0	21.0	82.0	32.5	24.0	23.0	25.0	64.5	35.0	56.0	21.0	32.0	55.0	70.0	109.5	18.0	31.0	21.0	24.0	30.0	18.0	36.0	40.5
31.0	73.0	24.0	26.0	22.0	24.0	30.0	39.0	27.0	68.0	67.0	32.0	38.0	31.0	24.0	21.0	61.0	21.0	320.0	415.0	165.0	34.0	188.0	83.0	76.0	37.0	90.0	171.0	16.0	22.0	26.0	21.5	37.5	28.0	80.0	27.0	29.0	21.0	24.0	34.0	73.0	176.0	22.0	24.0	30.0	23.0	36.0	37.0	31.0	32.0
28.5	57.5	21.0	20.0	27.0	27.0	25.0	30.0	34.0	53.0	48.0	31.0	36.0	31.0	22.5	72.0	67.0	19.0	425.0	311.0	89.0	25.0	210.0	73.0	76.0	33.0	81.0	115.5	22.0	25.0	30.0	33.0	31.0	83.0	42.0	60.0	41.0	35.5	81.0	35.0	64.0	172.0	23.0	30.0	28.0	23.5	36.0	28.0	23.0	33.0
32.0	23.0	28.0	25.0	23.0	28.0	27.0	37.0	56.0	37.0	66.0	23.0	41.0	35.0	27.0	21.0	32.0	28.0	207.0	242.5	90.0	39.0	85.0	82.0	64.0	25.0	73.0	109.0	25.0	22.0	25.0	28.0	24.0	24.0	77.0	29.0	22.0	36.0	23.0	26.0	66.0	168.0	58.0	38.0	21.0	25.0	63.0	34.0	26.0	39.0
21.0	26.0	29.0	36.0	29.5	33.0	28.0	68.0	57.0	34.0	76.0	31.0	21.0	37.5	37.0	21.0	29.0	20.0	191.0	92.0	99.0	33.0	225.0	36.0	850.5	32.0	95.0	93.0	35.0	18.0	28.0	22.0	35.0	61.5	63.0	74.0	36.0	72.0	29.0	36.0	29.0	183.0	22.0	28.0	23.0	33.0	32.0	28.0	29.0	73.0
23.0	45.0	24.0	24.0	26.0	26.0	28.0	35.0	43.0	65.0	68.0	32.0	26.0	28.0	33.0	30.0	85.0	26.0	587.0	362.0	77.0	35.0	282.0	73.0	78.0	31.0	72.5	88.0	24.0	21.0	75.0	23.0	32.0	30.0	56.0	65.0	32.5	32.0	34.5	25.0	38.5	97.5	23.0	27.0	26.0	26.5	30.0	28.0	38.0	34.5
133.5	87.5	35.0	32.0	31.0	31.0	24.0	41.0	39.0	62.0	71.5	36.0	24.0	24507.0*	32.5	19.0	69.0	20.0	630.0	202.0	80.0	39.0	195.0	68.0	65.0	28.0	73.0	89.5	27.0	68.0	26.0	73.0	28.0	37.0	58.5	64.5	37.0	22.0	175.0	33.0	370.0	96.0	22.0	25.0	15.0	17.0	28.0	37.0	32.0	33.0
59.0	81.0	24.5	72.0	36.0	30.0	21.0	33.0	66.0	38.0	72.0	22.0	40.0	26.0	20.0	22.0	148.5	22.0	330.0	213.0	62.0	34.5	177.0	75.0	63.0	33.0	86.0	94.0	28.0	29.5	23.0	18.0	37.0	22.0	66.0	32.0	35.5	35.0	31.0	29.0	23.0	85.5	34.0	91.5	19.0	37.0	69.0	76.0	28.5	30.0
42.5	63.5	25.0	75.0	28.0	24.0	42.0	34.0	50.0	60.0	63.0	29.5	24.0	29.0	27.0	60.0	88.0	23.0	275.0	286.0	64.0	32.5	86.0	65.0	30.0	59.0	66.0	97.0	29.0	20.5	32.0	25.5	31.0	34.5	66.5	24.0	20.0	25.0	30.0	25.0	23.0	153.0	59.0	56.0	16.0	26.0	29.0	35.0	71.0	22.0
66.0	57.0	30.0	71.0	28.0	29.0	28.0	167.0	75.0	1257.5*	31.0	48.0	29.5	31.0	30.0	20.0	73.0	25.0	186.0	394.0	87.5	34.0	182.0	35.0	29.0	29.0	77.0	94.5	19.0	25.0	21.0	31.0	33.0	32.0	61.0	22.0	28.0	34.0	22.0	36.0	26.0	166.0	53.0	97.5	43.5	27.0	31.0	34.0	81.0	34.0
26.0
28.5
23.0
15.0
86.0
25.5
73.0
27.0
23.0
21.0
77.0
63.0
23.5
32.0
76.0
58.5
73.0
16.0
26.0
24.5
30.0
31.5
78.0
24.0
30.0
29.0
70.0
53.5
78.0
28.0
21.0
25.0
34.0
24.0
70.0
23.0
55.0
24.5
48.5
31.5
23.0
59.0
14.0
24.0
27.0
30.0
24.0
26.0
47.5
24.0
20.0
17.0
29.0
23.0
34.0
74.5
28.0
26.0
17.0
30.0
52.0
36.0
31.0
25.0
21.0
22.0
54.0
33.0
21.0
25.0
26.5
29.5
	16.0	2.0
[truncated: 4 more columns]
