# Supplementary material for: Controlled release of growth factors using synthetic glycosaminoglycans in a modular macroporous scaffold for tissue regeneration
Source: Commun Biol. 2022 Dec 8;5:1349. doi: 10.1038/s42003-022-04305-9 (PMC9732287; doi:10.1038/s42003-022-04305-9)
Supplement: Supplementary file 9 — Supplementary Data 6 [file 42003_2022_4305_MOESM9_ESM.txt]

0	1	2	3	4	5	6	7	8	9	10	11	12	13	14	15	16	17	18	19	20	21	22	23	24	25	26	27	28	29	30	31	32	33	34	35	36	37	38	39	40	41	42	43	44	45	46	47	48	49
18.0	21.0	23.0	26	27.0	25.0	21.0	19.0	27.0	16.0	74.5	20.0	22.0	20.0	23	19.0	23.0	24.0	63.0	77.5	29.0	19.0	92.0	28.0	15.0	28.0	25.0	26.0	27.0	21.0	21.0	21.0	19.5	29.0	27.0	27.0	24.5	24.0	24.0	30.0	32.0	17.0	18.0	17.0	13.0	17.0	27.0	22.0	19.0	18.0
23.0	19.0	20.0	25	31.0	26.0	20.0	21.0	22.0	17.0	26.0	17.0	16.0	31.0	30	24.0	19.0	15.0	86.0	36.0	31.0	30.0	76.0	19.0	20.0	13.0	25.0	23.0	17.0	25.0	18.0	17.0	21.0	26.0	21.0	27.0	22.0	20.0	26.0	21.0	21.0	25.0	19.0	14.0	17.0	17.0	21.0	16.0	23.0	19.0
26.0	25.0	18.0	23	18.0	29.0	21.0	31.0	20.0	29.5	18.0	29.5	17.0	16.0	16	17.0	22.0	20.0	100.0	53.0	29.0	18.0	62.0	18.0	20.0	25.0	19.0	18.0	21.0	16.0	24.0	30.0	12.0	20.0	22.0	19.0	19.5	27.0	20.0	14.0	22.0	30.0	24.0	18.0	25.0	15.0	18.0	26.0	25.0	27.0
28.0	21.0	17.0	27	19.0	19.5	22.0	17.0	19.0	17.0	17.0	15.0	27.0	17.0	22	19.0	25.0	15.0	96.0	71.0	31.0	21.0	41.0	23.0	22.5	12.0	20.0	28.5	15.5	14.0	28.5	17.0	26.0	21.0	22.0	14.0	21.0	18.0	19.0	21.0	31.0	21.0	20.0	19.0	25.0	26.0	17.0	28.0	13.0	26.0
27.0	19.0	23.0	24	16.0	19.0	13.0	22.0	26.0	27.0	22.0	19.0	20.0	21.0	25	27.0	29.0	17.0	105.0	61.0	35.0	28.0	34.0	28.0	24.0	21.0	29.0	18.0	18.0	21.0	18.0	23.0	25.0	24.0	16.0	18.0	15.0	14.0	15.0	30.0	20.0	25.0	26.0	17.0	20.0	25.0	26.0	24.0	16.0	25.0
20.0	22.0	27.0	14	51.0	15.0	19.0	24.0	26.0	17.0	29.0	17.0	21.0	25.0	23	27.0	25.0	30.0	103.5	87.0	55.0	26.0	61.0	26.0	31.0	14.0	21.0	30.0	27.0	19.0	19.0	15.0	17.5	17.0	26.0	24.0	17.0	25.0	15.0	29.0	29.0	21.0	26.5	24.0	23.0	22.5	25.0	19.0	21.0	24.0
14.0	24.0	18.0	24	27.0	27.0	18.0	17.0	25.0	18.0	23.5	15.0	16.0	15.0	26	17.0	28.0	22.0	36.5	59.0	23.0	17.0	30.0	21.0	15.0	14.0	18.5	19.0	30.0	14.0	17.0	29.0	20.0	25.0	21.0	22.0	19.0	21.0	24.0	27.0	22.0	18.0	20.0	19.0	17.0	17.0	30.0	26.0	20.0	15.5
24.0	22.0	18.0	27	31.5	19.0	28.0	19.0	23.0	24.0	28.0	15.5	13.0	27.0	23	14.0	17.0	26.0	77.0	35.0	28.0	20.0	58.0	26.0	22.0	15.0	29.0	32.0	17.0	18.0	20.0	17.0	30.0	25.0	32.0	18.0	22.5	26.0	30.0	29.0	21.0	26.0	20.0	25.0	24.0	28.0	23.0	10.0	18.0	24.0
20.0	26.0	23.0	19	20.5	17.0	17.0	24.0	22.5	27.0	19.0	18.0	17.0	19.0	25	17.0	18.0	15.0	56.0	73.0	29.0	25.0	61.0	19.0	26.0	29.0	16.5	16.0	27.0	19.0	19.0	27.0	21.0	27.0	20.0	19.0	17.0	17.0	16.0	18.0	23.0	28.5	21.0	20.0	17.0	19.0	19.0	17.0	27.0	16.0
25.5	23.5	24.0	22	30.0	24.0	20.0	24.0	19.0	27.0	24.0	18.0	19.0	20.0	23	33.5	18.0	19.0	90.0	61.0	21.0	27.0	34.0	18.0	24.0	18.0	33.0	22.0	16.0	20.0	20.5	18.0	16.0	25.0	23.0	25.0	23.0	18.0	13.0	20.0	26.0	32.0	20.0	20.0	24.0	24.0	13.5	14.0	17.0	25.0
19.0	26.0	18.0	19	31.0	14.0	25.0	19.5	27.0	28.5	20.0	13.0	20.0	29.0	27	28.0	23.0	18.0	91.0	74.5	27.0	17.0	36.0	22.0	16.5	15.0	28.0	28.0	17.0	23.0	22.5	14.0	26.0	17.0	22.0	17.0	18.0	21.0	18.0	28.0	27.0	31.0	22.0	26.0	13.0	15.0	16.0	24.0	25.0	17.0
17.0	25.0	18.0	13	30.0	30.0	18.0	16.0	24.0	28.0	27.0	18.0	11.0	23.0	19	20.0	22.0	19.0	97.0	52.0	22.0	18.0	56.0	17.0	14.0	18.0	31.0	24.0	20.0	25.0	13.0	14.0	25.0	28.0	28.0	14.0	23.0	24.0	26.0	28.0	26.0	19.0	17.0	20.0	18.0	16.0	21.0	17.0	26.0	20.0
24.0	34.0	26.0	21	24.5	16.0	20.0	27.0	15.5	17.5	15.0	25.0	17.0	19.0	23	29.0	18.0	16.0	72.0	29.0	30.0	22.0	59.0	21.0	22.0	23.0	26.0	19.0	17.5	23.0	23.0	24.0	18.0	28.0	16.0	19.0	21.0	17.0	28.0	18.0	30.0	17.0	12.0	33.0	17.0	28.0	25.0	28.0	20.0	28.0
20.0	23.0	22.0	16	25.0	26.0	19.0	29.0	19.5	23.0	19.0	26.0	14.0	19.0	19	21.0	23.0	27.0	66.0	35.0	27.0	18.0	36.0	22.0	28.0	25.0	20.0	20.0	19.0	19.0	21.0	17.0	26.0	17.0	25.0	26.0	17.0	15.0	14.0	22.0	22.0	26.0	25.0	17.0	24.0	18.0	28.5	23.0	17.0	22.0
22.5	22.0	23.0	25	20.0	16.5	20.0	28.0	18.0	26.0	16.0	19.0	27.0	16.0	30	18.0	28.0	25.0	82.5	34.0	31.0	24.0	30.0	16.0	21.0	18.0	23.0	20.0	21.0	24.0	17.0	24.0	17.0	28.0	21.0	21.0	29.0	28.0	23.0	21.0	31.0	25.0	17.0	25.0	17.0	21.0	14.0	26.0	15.5	21.0
24.0	18.0	16.0	23	31.5	24.0	16.0	16.0	21.0	26.0	18.0	21.0	24.0	20.0	27	24.5	29.0	20.0	65.0	33.0	29.0	11.0	30.0	19.0	19.0	17.0	18.0	28.0	17.0	20.0	22.0	28.0	19.5	16.0	30.0	17.0	19.0	17.0	19.0	24.0	14.0	25.0	30.0	15.0	24.0	18.0	26.0	17.0	19.0	20.0
26.0	21.5	15.0	18	29.0	27.0	26.0	22.0	19.0	16.0	24.0	20.0	25.0	20.0	19	29.0	30.0	18.0	86.0	60.5	35.0	27.0	35.0	16.0	18.0	17.0	19.0	24.0	27.0	19.0	15.0	27.0	11.0	22.0	28.0	20.0	20.0	15.0	27.0	18.0	28.0	26.5	21.0	27.0	16.0	17.0	23.0	27.0	25.0	24.0
16.0	19.0	16.0	24	29.0	23.0	20.0	20.0	17.0	29.0	19.0	18.0	22.0	32.0	33	33.0	22.0	20.5	110.0	78.0	60.0	20.0	58.5	17.0	12.5	19.0	23.0	25.0	23.0	20.0	23.0	15.0	28.0	13.0	28.0	20.0	29.0	18.0	28.0	24.0	29.0	33.0	19.0	16.0	24.0	20.0	18.0	18.0	18.0	18.0
18.5	18.5	29.0	19	22.0	26.0	20.0	26.0	17.5	25.0	15.0	21.0	25.0	30.0	31	25.0	23.0	15.0	94.0	33.0	28.0	14.0	31.0	29.0	24.0	21.0	22.0	23.0	19.0	15.0	17.0	21.0	28.0	16.0	27.0	18.0	15.0	21.0	14.5	32.0	31.0	20.0	21.0	28.0	24.0	26.0	19.0	24.0	19.0	27.0
21.0	28.0	17.0	15	19.0	22.5	19.0	21.0	26.0	24.5	26.0	25.0	18.0	32.0	18	18.0	29.0	16.0	59.0	35.0	34.5	18.0	52.0	17.0	17.0	15.0	21.0	22.0	22.0	25.0	17.0	19.0	16.0	17.0	27.0	19.0	24.0	19.0	25.5	21.0	22.0	24.0	27.0	28.0	18.0	24.0	28.0	18.0	12.0	29.0
20.0	29.5	16.0	15	25.0	17.0	27.0	18.0	20.0	20.0	18.0	28.5	17.0	23.0	21	19.0	23.0	18.0	80.0	29.5	16.0	23.0	32.0	27.0	17.5	14.0	25.0	12.0	21.0	19.0	31.0	28.0	21.0	19.0	19.0	20.0	29.0	16.0	29.0	23.0	26.5	25.0	31.0	22.0	17.0	20.0	25.0	16.0	21.0	29.5
19.0	24.0	16.0	13	31.0	19.0	18.0	16.0	26.0	21.0	28.0	24.0	18.0	17.0	22	17.0	25.0	19.5	72.0	37.0	21.0	27.0	33.0	18.0	23.0	17.0	17.0	27.5	21.0	21.0	23.0	17.0	16.5	29.0	15.0	21.0	28.0	19.0	29.0	23.0	19.0	21.0	23.0	11.0	24.0	18.0	21.0	19.0	23.0	25.0
20.5	19.0	28.0	28	30.0	17.0	17.0	25.0	25.0	15.0	17.0	16.0	29.0	28.0	26	16.0	16.0	13.0	94.0	66.0	34.0	24.0	30.0	24.0	14.0	19.0	16.0	22.0	26.0	20.0	17.5	19.0	21.0	17.0	26.0	26.0	22.0	26.0	16.0	22.0	27.0	26.0	21.5	19.0	14.0	23.0	24.0	17.0	23.0	12.0
15.5	26.0	25.0	21	29.0	15.0	18.0	30.0	28.0	16.5	21.0	16.0	15.0	19.0	31	26.0	20.0	12.0	113.0	83.0	23.0	18.0	30.5	23.0	26.0	23.0	27.0	22.0	21.0	18.0	32.5	26.0	18.0	26.0	30.0	21.0	18.0	15.0	20.0	22.0	20.0	26.5	23.0	23.0	19.0	15.0	19.0	21.0	23.0	23.0
20.5	15.5	17.0	17	24.0	21.0	19.0	23.0	21.5	15.0	20.0	19.0	22.0	18.0	28	14.0	21.0	25.0	86.0	66.0	28.0	26.0	36.0	18.0	26.0	14.0	21.0	32.0	14.0	21.0	8.0	25.0	19.0	23.0	23.0	22.0	16.0	24.0	11.0	18.0	30.0	17.0	15.0	21.0	29.0	15.0	18.0	24.0	24.0	15.0
23.0	18.0	21.0	17	22.0	17.0	24.0	16.0	17.0	18.5	19.5	12.0	14.0	18.0	26	19.0	18.0	17.0	71.0	65.0	31.0	24.0	31.0	18.0	23.0	23.0	21.0	30.0	34.0	21.0	26.0	19.0	26.0	21.0	28.0	16.0	22.0	14.0	21.0	26.0	18.0	24.0	21.0	14.0	22.0	16.0	25.0	15.0	24.0	22.0
21.0	25.0	27.0	12	27.5	19.0	21.0	26.0	16.0	22.0	24.0	16.0	19.0	22.0	32	21.0	30.0	19.0	90.0	34.0	26.0	15.0	56.0	19.0	27.0	30.0	27.0	26.0	23.0	25.0	25.5	25.0	27.0	23.0	30.0	17.0	22.0	17.0	18.5	21.0	18.0	17.0	16.0	17.0	16.0	22.0	16.0	18.0	27.0	17.0
20.0	27.0	15.0	21	31.0	23.0	27.0	25.0	17.5	26.0	19.0	20.0	25.0	27.0	22	22.0	18.0	28.0	91.5	34.0	28.0	20.0	54.5	20.0	14.0	27.0	14.0	24.0	16.0	22.0	24.0	28.0	17.0	25.0	27.0	16.0	14.5	24.0	15.0	19.0	22.0	25.0	24.0	17.0	18.0	19.0	11.0	18.0	17.0	19.0
18.0	24.0	19.0	20	24.0	18.0	18.0	25.0	21.0	22.0	19.0	25.0	17.0	29.0	18	26.0	27.0	27.0	82.0	36.0	16.0	26.0	29.0	26.5	29.0	15.0	14.0	21.0	17.0	19.0	18.0	11.0	20.0	19.0	15.0	24.0	21.0	24.0	28.0	24.0	30.0	33.0	18.0	14.0	25.0	19.0	15.0	16.0	16.0	15.5
26.0	19.0	21.0	17	31.0	19.0	25.0	26.0	19.5	17.0	25.5	19.0	24.0	28.0	29	23.0	21.0	27.0	85.0	81.0	74.0	24.0	63.0	15.0	19.0	25.0	25.5	18.0	21.0	20.0	15.0	29.0	27.0	27.0	25.0	30.0	22.5	12.0	19.0	20.0	21.0	25.0	16.0	20.0	21.0	16.0	19.0	18.0	27.5	21.0
14.5	17.0	26.5	18	26.0	28.0	25.0	19.0	32.0	25.0	19.0	29.0	16.0	29.0	22	17.0	18.0	20.0	84.5	63.0	32.0	18.0	68.0	19.0	13.0	24.0	21.0	21.0	17.0	25.0	31.0	21.0	16.0	29.5	27.0	21.0	30.0	20.0	24.5	24.0	32.0	28.0	24.0	15.0	17.0	21.0	20.0	28.0	23.0	15.0
16.0	17.0	25.0	21	29.0	23.0	23.0	20.0	21.0	26.0	24.0	16.0	18.0	21.0	28	28.0	32.0	15.0	80.0	72.0	72.0	15.0	26.0	15.0	25.0	17.0	21.5	26.0	23.0	21.0	18.0	14.0	26.5	26.0	20.0	22.0	16.0	18.0	18.0	22.0	28.0	26.0	23.0	27.0	17.0	15.0	21.0	17.0	25.5	17.0
18.0	18.0	24.0	17	29.0	28.0	15.0	27.0	23.0	19.0	25.5	16.0	20.5	25.5	20	27.5	31.0	25.0	72.0	71.0	33.5	27.0	33.5	28.5	18.0	16.0	21.5	31.0	27.0	16.0	16.5	16.0	21.0	19.0	28.5	24.0	27.0	15.0	14.0	20.0	28.0	22.0	17.0	21.0	18.0	19.0	19.0	16.0	14.0	28.0
25.0	21.0	14.0	17	16.5	21.0	20.0	19.0	14.5	17.0	20.0	17.0	27.0	18.0	22	17.0	21.0	17.0	103.0	69.5	34.0	15.0	32.0	14.0	16.0	11.0	32.0	16.0	25.0	16.0	27.0	19.0	21.0	25.0	19.0	20.0	31.0	16.0	23.0	32.0	25.0	31.0	23.0	17.0	27.0	24.0	29.0	23.0	18.0	13.5
29.0	21.0	22.0	22	19.0	22.0	25.0	25.0	28.0	24.0	16.0	18.0	19.0	29.0	32	15.0	24.0	27.0	85.0	82.0	56.0	21.0	37.0	25.0	24.0	18.0	22.0	20.0	19.0	14.0	28.0	21.0	22.0	19.0	17.0	27.0	19.0	17.0	22.0	15.0	24.0	27.0	15.0	16.0	10.0	20.0	25.0	27.0	18.0	17.0
15.0	22.5	20.0	24	21.0	18.0	13.0	24.0	24.0	18.0	25.0	17.0	26.5	21.0	21	18.0	30.0	19.0	91.0	91.0	32.0	25.0	65.0	22.5	27.0	19.0	32.0	21.0	24.0	15.0	16.0	18.0	31.0	21.5	19.0	24.0	18.0	18.0	12.0	31.0	23.0	32.0	20.0	19.0	25.0	19.0	25.0	10.0	21.0	18.0
26.0
29.0
19.0
15.0
21.0
25.0
11.0
19.0
23.0
18.5
21.0
18.0
16.0
26.0
18.0
24.0
23.0
17.0
21.0
14.0
21.0
18.0
22.0
25.0
18.0
23.0
25.5
26.5
17.5
27.0
27.0
19.0
27.0
20.0
27.0
30.0
21.0
18.0
23.0
18.0
19.0
19.0
23.5
20.0
15.0
15.0
20.5
24.0
24.5
24.0
17.0
22.0
26.0
26.0
14.0
18.0
25.0
19.0
18.0
29.0
59.0
28.0
10.0
16.0
25.0
27.0
27.0
18.0
20.5
22.0
24.5
29.0
[truncated: 4 more columns]
