# Supplementary material for: Controlled release of growth factors using synthetic glycosaminoglycans in a modular macroporous scaffold for tissue regeneration
Source: Commun Biol. 2022 Dec 8;5:1349. doi: 10.1038/s42003-022-04305-9 (PMC9732287; doi:10.1038/s42003-022-04305-9)
Supplement: Supplementary file 10 — Supplementary Data 7 [file 42003_2022_4305_MOESM10_ESM.txt]

0	1	2	3	4	5	6	7	8	9	10	11	12	13	14	15	16	17	18	19	20	21	22	23	24	25	26	27	28	29	30	31	32	33	34	35	36	37	38	39	40	41	42	43	44	45	46	47	48	49
25.0	8826.0	26.5	12.0	21072.5	19454.0	8427.5	16839.0	11284.5	3420.0	23992.0	28639.0	15838.0	6105.0	2551.0	684.5	17584.0	1265.0	18713.5	16355.0	30276.0	14.5	30064.0	35304.5	16853.5	9698.0	15338.0	14616.0	6376.0	9911.5	10559.5	5503.5	655.0	67.0	28451.5	15526.5	18119.5	8418.0	10599.0	10162.0	6125.0	9330.0	8086.0	15418.5	17352.0	19144.5	2244.0	720.0	19687.5	17200.0
25.0	8723.0	42.0	10.0	17925.0	19757.5	1779.0	16947.0	10010.0	3194.5	22729.0	28965.0	20266.5	7113.5	1444.5	690.0	14930.0	1148.0	17861.0	15454.0	29080.0	15.0	27886.0	24176.0	16499.5	8565.0	12764.0	14674.5	6021.5	9094.5	8095.5	5413.5	840.0	49.0	27471.5	18094.5	16683.5	5738.0	10009.5	9305.0	7382.0	8236.5	8741.5	16363.5	19097.0	15869.0	2434.0	501.5	19547.5	18307.0
28.0	8343.0	64.0	8.0	14057.0	12194.5	14827.5	17674.0	13187.5	3473.0	29175.0	24080.0	19108.0	9561.5	3323.0	667.0	16722.5	1488.0	19631.0	18052.0	36912.5	14.0	26556.0	23697.5	19218.0	10018.0	16492.0	14155.5	5040.0	8674.0	8172.0	4829.0	966.0	50.0	29455.0	20821.0	16369.5	6159.5	8039.0	11755.5	5138.0	8467.0	10825.5	14320.0	13257.5	13787.0	2168.0	628.5	19557.0	21227.0
22.0	9391.0	5.0	7.0	18252.5	23962.5	18813.0	18586.0	13067.0	4799.0	29649.0	27693.5	23023.5	7349.0	3140.0	1434.0	15559.5	1433.5	22736.0	19185.0	32007.0	19.0	28096.5	28565.0	15715.0	10238.0	14959.0	15327.0	5533.5	6165.0	10409.0	4516.5	674.0	62.0	29205.5	24568.0	14863.0	5525.5	8131.0	10704.0	5564.0	5614.5	8582.5	15764.0	14395.0	14334.0	2206.5	632.0	17847.0	21817.5
63.0	9400.0	152.5	9.0	18862.0	25160.0	20228.0	19357.5	12588.0	4634.5	28881.5	27502.5	16611.0	7762.0	3109.5	1056.0	18182.0	1535.0	21464.0	18674.5	34942.0	13.0	27468.0	31367.5	13361.0	11281.0	12686.0	16251.5	4830.5	7371.5	13794.0	4736.0	971.0	50.5	34973.0	16794.0	13728.0	4817.5	8464.0	12105.5	6050.5	5788.0	7732.0	15529.0	12463.0	11009.0	1751.0	601.0	18476.0	19078.5
29.0	10065.5	61.0	8.0	22327.0	26181.0	15018.0	20803.0	7222.0	3699.0	30110.0	28735.5	25247.0	7367.5	3230.0	859.0	15178.0	1717.0	26505.0	20513.0	31722.0	13.5	32749.5	35019.5	24904.0	13326.5	15287.0	21571.5	5812.0	8665.0	13429.0	4393.0	896.0	59.0	31451.0	16741.5	14280.5	4567.0	9660.0	16835.0	7401.5	6734.0	7656.0	14855.5	13438.0	10883.0	1471.5	621.0	18032.0	19253.0
25.5	7577.5	47.0	11.0	17158.0	8069.5	12434.0	14594.5	10079.0	2359.0	26910.5	24572.5	6574.0	7382.0	1951.0	763.0	15462.0	1175.0	14684.0	14269.0	21439.0	15.0	22917.5	23412.0	14801.0	3751.0	10424.0	8977.5	5853.0	8617.0	6203.0	4852.0	630.5	64.5	21719.5	16113.5	13732.5	7349.5	7490.0	8371.0	3278.0	7813.0	6825.0	9928.5	11532.5	12709.0	2704.0	475.0	13497.0	14689.5
26.0	6751.0	50.0	8.0	14513.0	11361.0	14432.5	16291.0	9982.5	4883.0	27704.0	25139.0	8621.0	6669.0	2621.5	898.0	10350.0	783.0	12266.0	12510.0	18528.0	21.0	20224.0	20059.0	13574.0	4198.0	11137.5	8595.5	4508.0	5366.5	5583.0	4891.0	740.0	9.0	20813.0	13855.5	12278.5	5094.5	6805.5	7884.5	3067.0	4713.0	5195.0	8366.0	9630.0	10996.0	2064.5	445.0	11720.0	13505.0
22.0	6778.0	44.0	6.0	17547.5	16082.0	17363.0	16480.0	14670.0	5116.0	27511.5	20534.0	8977.0	6288.5	2365.5	1015.0	8415.0	905.0	11114.0	11129.0	19135.0	14.5	14874.0	15616.5	11611.0	4319.0	8409.5	7716.0	3827.0	4878.0	4683.0	3702.0	726.0	48.0	18045.0	14412.5	14645.0	4805.0	5119.5	8740.5	2584.5	5264.5	5554.0	7920.5	8247.0	8072.0	1700.5	305.5	12024.0	15365.5
20.0	6441.0	57.0	9.0	16884.0	18355.0	16761.5	16387.0	13699.0	5528.0	30423.0	19002.5	9069.5	6330.0	2643.0	1142.0	10593.5	1269.0	12354.0	10385.0	16741.0	13.0	20223.0	19741.5	13164.0	4663.0	9026.0	8196.0	3954.5	4826.0	6060.0	3646.0	697.5	14.0	18316.0	13141.5	9518.0	4038.0	5420.0	7192.0	2660.5	4400.0	7670.0	9088.0	7920.0	9440.0	1496.0	473.5	11133.0	14274.0
25.5	6741.0	116.0	9.0	16990.5	20994.5	20889.0	18777.0	14281.5	5589.0	36230.0	21454.0	12427.5	7538.5	2518.0	1291.0	13335.0	1382.5	15791.5	12094.0	21996.0	15.0	24390.5	24880.0	17257.0	4448.0	10667.0	7801.0	4496.0	5054.0	8978.0	4241.0	745.0	64.0	21417.0	10400.0	9556.5	4268.0	6397.0	8971.0	3205.0	4760.5	5992.0	9627.0	8975.5	6547.0	1419.0	260.5	12527.0	12902.0
27.0	9307.5	133.0	7.0	21297.5	21626.5	21973.0	27943.0	9338.5	4287.0	36178.0	21987.0	6031.0	7202.5	3140.5	1080.5	14222.0	1666.5	25948.0	15927.5	25709.0	12.0	35288.5	30831.0	21557.5	7480.0	14510.0	11119.0	5648.0	7662.0	10430.5	5126.0	1072.0	77.0	29267.0	12227.5	12106.0	5098.5	6817.0	8609.5	3931.0	5415.0	8022.0	12918.0	12206.0	10195.5	1406.5	499.0	15675.5	15426.0
22.0	7945.0	41.0	8.0	10606.5	13372.0	4715.0	13405.0	10183.5	4085.0	22386.5	18600.0	3176.0	6049.0	1780.0	596.0	13057.0	1363.0	13357.0	10694.0	15609.0	18.0	17960.5	17874.0	8970.0	3440.5	9122.0	8271.0	5066.0	8288.0	6208.0	4734.0	944.0	58.0	18055.5	15797.5	11793.0	6717.0	3886.0	6784.0	2646.0	6623.5	5854.5	8398.0	9333.0	10742.0	2426.0	690.0	12232.0	14041.5
20.0	6644.0	96.5	11.0	11977.0	12283.5	13859.0	13993.0	12590.0	3829.5	25895.0	18055.5	8813.0	5800.5	1812.0	884.0	9123.5	852.0	10271.0	11000.5	13341.0	20.0	15299.5	13046.5	9814.0	2657.5	7711.0	7854.0	4834.5	4491.0	5133.0	3872.0	860.0	65.0	16946.5	10940.5	10139.5	5444.5	4850.5	8862.5	2221.5	6304.5	5485.0	7574.0	8508.0	7068.5	1710.0	490.0	11492.0	12930.0
21.0	5093.0	118.5	9.0	15230.0	13882.5	14880.0	13567.0	15343.0	5091.0	25744.0	10190.5	5605.0	6528.0	1778.0	940.0	5848.0	1205.5	8991.0	7969.0	11588.0	21.0	13792.0	12007.0	7735.5	3203.0	6861.0	7049.0	2882.5	5266.5	4215.0	3355.0	818.0	59.0	13201.5	10290.5	8971.5	4124.5	4191.0	5625.0	1826.5	4420.0	4915.0	6624.5	6958.0	6658.0	1324.5	317.5	8684.0	10869.0
21.0	5425.5	199.5	10.0	15237.0	15791.5	16796.0	14677.5	14880.0	5826.0	22542.0	12296.0	7508.0	6035.0	2417.5	879.5	6286.5	1186.0	9822.0	7298.0	12737.0	14.0	16350.0	15639.0	11443.5	2689.0	5826.0	7098.0	2934.0	4136.5	5019.0	3354.0	662.5	52.0	15566.0	9751.0	7759.0	4291.0	3388.0	6355.0	1893.5	3383.5	4497.5	7294.0	5971.0	6678.0	642.5	155.0	9258.0	9885.5
21.0	6184.5	210.0	7.0	20826.0	18429.0	19545.5	19090.0	18291.0	5803.0	28796.0	13316.0	50.0	5633.0	1939.0	980.0	9299.0	1302.5	11910.0	11293.5	19161.0	14.0	22115.5	18994.5	17000.0	3982.5	7765.0	7571.0	3593.5	4768.0	6770.0	4288.0	741.5	56.0	19773.0	13643.5	9680.5	4306.0	4080.0	6329.5	2584.0	3942.0	4823.5	8630.5	7494.0	6460.0	924.0	292.0	12419.0	10314.0
27.0	7119.0	166.0	8.0	23859.0	20165.0	15236.0	20247.0	11550.0	3628.5	26996.5	18086.0	12967.5	9019.0	2373.0	1110.0	11488.5	2033.0	20883.5	16997.0	22478.0	21.0	34183.0	25714.0	18152.5	6789.0	12514.0	12508.0	4649.5	6983.0	9979.0	4985.0	1074.5	68.0	25952.0	15910.0	13838.0	4559.0	5088.0	7177.0	4118.5	4438.0	6875.0	10022.0	10738.5	8300.5	1368.5	417.0	15690.5	12211.0
23.0	6527.0	57.0	10.0	14981.0	13758.0	13461.0	12815.5	12720.5	3917.5	18802.0	13208.5	6105.0	4395.0	2228.0	594.0	9474.0	1332.0	12332.5	11125.0	13968.0	19.0	15718.0	17062.5	9756.0	3664.0	8314.5	7302.5	5947.0	6904.0	6294.0	4128.5	1225.0	81.0	17682.0	12131.0	10437.5	3639.0	5112.5	6540.5	2464.0	5684.5	6417.0	8988.0	11095.0	10641.5	2596.5	556.5	12033.5	13143.5
26.0	5532.0	65.0	10.0	14509.0	11747.5	9187.0	12576.0	15356.5	4202.0	20119.0	11072.5	6494.0	4333.0	1966.0	665.0	6834.0	855.5	9457.5	9716.0	11096.0	19.0	14416.5	12101.0	8263.0	2512.0	6971.5	7748.0	3740.0	4759.5	5643.5	3964.0	956.5	61.0	14013.0	8555.5	9337.0	2470.5	4377.0	5260.5	1708.0	6307.0	5566.0	7736.5	8277.0	7986.0	1761.0	506.0	9936.0	11069.0
22.0	4469.5	143.0	9.0	13642.0	14178.0	14450.5	12275.0	14118.0	4865.0	20261.0	4999.0	6392.5	5108.0	1787.0	776.0	5558.0	1285.5	8182.5	8438.0	10155.0	15.0	12599.0	10617.0	4251.5	2640.0	6476.0	6829.5	2708.0	2759.0	5187.5	3732.5	795.0	50.0	11592.5	9586.5	8140.0	3743.0	4055.5	5299.0	1737.0	4387.0	5416.0	7777.5	6587.5	5840.0	1137.0	249.0	8585.0	8842.5
18.0	4179.0	244.5	10.0	14062.5	12375.0	15267.0	13883.5	15543.0	5013.0	21035.5	7626.0	7478.5	4335.0	2367.5	957.0	7068.5	1133.0	8190.0	6888.0	11504.0	13.0	15262.0	14777.5	320.0	2732.0	5975.0	6998.0	2655.0	2938.0	4119.0	3746.0	587.5	65.0	13121.5	9102.0	7750.5	4213.0	3812.0	6293.0	1858.0	3554.0	4543.0	9647.5	5741.5	5669.0	616.0	240.0	7789.5	7947.5
28.0	4684.0	135.0	10.0	21588.0	14679.5	16161.5	15196.0	17535.0	5225.5	22005.0	4898.0	9892.0	5487.0	1878.5	1195.5	8282.0	1480.0	11393.0	10932.0	16064.0	15.0	21685.0	17726.5	8346.5	2834.5	8505.5	8231.5	3084.0	4304.0	4839.0	4250.0	789.5	76.0	14127.0	10971.5	8463.5	4322.0	4503.0	6437.0	2353.0	3504.5	4492.0	9556.5	7941.0	6269.0	731.0	242.5	9743.0	9301.0
27.0	7894.0	161.5	6.5	21785.0	16984.0	15107.0	17832.5	11260.0	3300.0	25838.0	13773.0	11625.0	8357.0	2582.0	1182.0	12746.5	1712.0	18456.0	17205.0	23309.0	16.0	32636.0	26282.0	18479.0	5622.5	15025.0	11665.0	4135.5	6699.0	7236.0	5402.5	704.0	71.0	21252.0	10573.0	14115.0	6973.0	5321.5	6938.0	3999.5	4055.0	6521.5	9378.5	9482.5	7024.5	948.5	537.0	12549.0	12101.5
20.5	6294.5	42.5	9.0	12679.0	11203.0	10091.5	13083.5	14613.0	3026.5	20064.0	9203.5	5276.5	4137.0	2019.0	556.0	9013.0	1183.0	11488.5	12554.0	13488.5	19.0	15166.0	15676.5	7107.0	3479.0	9677.0	7685.0	5316.0	7731.0	5927.0	4223.5	966.0	74.0	16935.5	13252.0	10902.0	1629.0	4596.0	7137.0	2289.0	5813.0	7269.0	8204.0	8497.0	9664.0	2561.0	678.5	12102.5	11843.0
26.0	5149.0	54.0	8.0	14567.0	11702.0	10027.5	12383.0	17019.0	3922.5	18847.5	9854.5	7854.0	4268.0	1867.0	463.0	6922.5	985.0	11133.5	9452.0	11575.0	12.0	14986.5	13930.0	5837.0	2739.0	7723.0	5543.0	3113.5	4752.0	5102.0	3853.0	987.0	71.5	13221.0	9650.0	10128.5	2154.0	3556.0	5617.0	2047.5	4005.0	5694.0	7966.0	9610.5	8346.5	1593.0	546.0	9364.5	9590.0
18.0	4793.0	132.0	1048.0	14549.5	13768.5	14109.5	12112.0	16496.0	4158.0	19880.5	5988.0	6826.5	5105.0	2076.0	883.0	6631.0	1236.0	10372.5	8793.0	10990.5	15.0	13074.0	12664.0	6442.5	2037.0	7747.0	6876.5	2667.0	4343.5	5102.0	3819.0	930.0	66.5	15826.0	9823.0	9390.0	49.0	4086.5	5574.5	1933.5	4016.0	5341.0	10079.0	8071.0	7963.0	1347.5	462.0	7993.5	8271.0
19.0	4800.0	213.5	9.0	14748.0	13243.0	14027.0	13551.5	18601.5	4367.0	20257.0	8876.5	7406.0	3751.5	1916.5	1075.5	9608.5	1292.0	11738.0	8403.0	12822.5	17.0	17085.0	15722.0	532.5	2821.0	8515.0	7072.5	2843.5	4391.0	4264.0	3963.5	879.5	73.0	13691.5	9856.5	9639.5	1958.0	4529.0	5958.5	2026.0	3211.0	4370.5	17205.0	7607.5	7612.0	979.0	261.0	7980.0	7876.5
20.0	5343.0	40.0	11.0	18882.0	15040.0	13069.0	15018.0	19294.0	4124.5	19544.5	7396.0	9638.0	5891.0	2351.0	1065.0	9140.0	1626.5	12999.0	11726.0	15140.0	14.0	22184.0	17219.0	7764.0	3384.0	10259.0	7552.5	3539.0	5160.5	4143.0	3507.5	736.0	70.0	15971.0	12675.0	10319.5	1529.0	3875.0	6013.0	2359.0	3824.0	4651.0	10241.5	8253.0	7600.0	993.0	186.5	8771.0	8167.0
22.5	7365.0	83.0	9.0	18067.0	13588.5	10941.0	14910.0	11602.0	2886.0	21856.0	10604.0	11812.0	7584.0	2306.5	1190.0	10915.5	1768.0	18157.0	18338.0	21393.5	13.0	31481.0	22284.0	13602.0	4902.5	15358.5	12674.0	4023.0	7243.0	5247.0	4687.0	822.0	60.0	19844.0	13409.0	13803.5	774.0	5265.0	6017.0	4477.0	3743.5	5329.0	7998.0	8455.0	7533.0	1207.0	368.0	9647.0	10780.0
21.5	6136.5	53.5	8.0	10735.0	8610.5	5971.5	12960.0	15065.0	3320.0	18836.0	10952.0	5639.0	4132.0	2121.0	644.5	8333.5	1248.0	11885.0	12845.5	15001.5	18.0	17668.5	17991.5	6515.5	3175.0	8331.0	9767.0	4146.0	6960.5	5906.0	3801.0	999.0	13.0	14072.5	13008.5	10835.0	328.0	4745.0	4829.0	2564.0	6550.0	6078.5	8192.0	10794.5	11201.0	2546.0	437.5	10651.5	10364.0
19.0	4894.0	57.0	11.0	15651.0	8157.5	9429.0	12691.5	15241.0	2713.0	19481.0	14851.0	1307.0	4241.0	1820.5	594.5	8239.0	1438.0	11288.5	10308.5	14750.0	15.0	13768.0	14553.5	8629.5	2669.5	7621.5	9094.0	3919.5	5257.0	5501.0	3798.0	734.0	75.0	15453.5	12877.0	12038.0	75.0	4677.0	4868.0	2324.0	4722.5	7346.5	9261.5	11488.0	10620.5	1681.0	530.0	9770.5	9485.0
18.0	5463.0	45.0	8.0	17341.0	7964.0	10888.5	12491.0	15558.5	2812.5	17537.0	5964.5	4364.0	4277.5	2066.5	1079.0	7833.0	1532.0	11523.5	10958.5	14624.5	14.0	16252.0	12295.0	4907.0	2845.0	8489.0	8900.0	3618.0	4820.0	5175.0	3584.0	743.0	11.5	16527.0	12117.0	12449.0	129.0	4527.0	6170.0	2019.0	5362.0	6458.5	9420.0	9288.0	10399.0	1535.0	485.0	9640.0	9480.0
22.5	5624.5	39.0	9.0	16154.0	13603.5	11601.0	12324.0	17435.5	3043.5	20760.0	13805.0	10092.5	5923.5	2226.0	1019.5	8879.0	1460.0	15882.0	10119.5	16539.5	13.0	17956.5	17938.5	9201.0	3664.0	8802.0	8952.0	3308.5	6542.5	4290.5	3796.0	669.5	141.0	15333.0	11998.0	12086.0	693.0	4805.0	6184.5	2189.0	4243.5	6081.0	11211.0	9504.0	9365.5	1339.0	493.5	8638.0	9078.5
21.5	7372.0	28.0	6.0	17070.0	12713.0	11231.5	11722.0	18902.0	2574.0	17204.0	6611.0	11292.5	6027.0	2526.0	1433.0	9470.5	1619.0	15010.5	13061.0	17187.0	14.0	23029.0	20955.0	2271.5	3807.5	12612.5	9616.0	3398.5	6410.0	4786.0	3508.0	760.5	69.0	15026.0	12166.0	11019.5	500.0	4523.5	6432.0	2841.0	4109.0	5175.0	8989.0	8776.5	9358.0	1223.5	371.0	9001.0	11150.0
25.0	8830.0	35.5	11.0	15630.0	12556.0	5375.5	12150.0	11360.5	2462.0	17871.0	13661.0	14019.5	6069.0	2292.0	1254.0	10713.5	1815.0	16490.0	17808.0	24134.0	13.0	27518.0	21669.0	5961.0	6737.0	15839.5	13412.0	4037.5	7134.5	5266.0	4325.0	709.0	54.0	18786.5	13697.0	13429.5	1555.0	6052.5	8367.0	2230.0	4093.5	6981.5	8442.0	8508.0	7596.0	1281.0	355.5	10698.5	12766.0
22.0
25.0
29.5
26.0
25.0
27.0
24.0
22.0
25.0
31.5
22.0
28.5
22.0
57.0
24.5
2313.5
27.0
70.0
64.0
21.0
24.0
24.0
27.0
25.5
24.0
24.0
46.5
26.0
24.0
27.0
24.0
22.0
23.0
25.0
25.0
44.5
9.0
4.0
3.0
6.0
8.0
8.0
13.5
9.0
4.0
10.0
14.0
10.0
89.0
8.0
10.0
8.0
10.0
9.0
16.5
7.0
9.0
10.0
7.0
7.0
15.0
8.0
9.0
9.0
11.0
9.0
10.0
6.0
15.0
9.0
11.0
10.0
[truncated: 4 more columns]
