# Supplementary material for: Controlled release of growth factors using synthetic glycosaminoglycans in a modular macroporous scaffold for tissue regeneration
Source: Commun Biol. 2022 Dec 8;5:1349. doi: 10.1038/s42003-022-04305-9 (PMC9732287; doi:10.1038/s42003-022-04305-9)
Supplement: Supplementary file 11 — Supplementary Data 8 [file 42003_2022_4305_MOESM11_ESM.txt]

0	1	2	3	4	5	6	7	8	9	10	11	12	13	14	15	16	17	18	19	20	21	22	23	24	25	26	27	28	29	30	31	32	33	34	35	36	37	38	39	40	41	42	43	44	45	46	47	48	49
28.0	86.0	26.0	31.0	90.0	19.0	31.0	25.0	31.0	18.0	164.0	18.0	16.0	22.0	29.0	26.5	40.0	13.0	593.0	716.0	747.0	27	912.0	95.0	34.5	18.0	30.0	87.0	12.0	14.0	27.0	19.0	21.0	16.0	28.0	18.0	27.0	16.0	20.0	33.0	33.0	183.0	16.0	22.0	26.0	21.5	26.0	22.0	19.0	27.0
22.0	97.0	15.5	24.0	50.0	29.0	22.5	21.0	19.0	18.0	67.0	16.0	30.0	30.0	20.5	26.0	21.0	19.0	557.0	586.0	607.0	21	682.0	82.0	44.0	14.0	77.0	191.0	13.0	21.0	24.0	26.0	23.0	29.0	22.0	25.5	14.0	24.0	16.0	23.0	25.0	196.0	18.0	27.0	28.0	20.0	25.0	16.0	13.0	22.0
21.0	72.5	23.0	21.0	93.0	21.0	30.0	14.0	29.0	25.0	75.0	30.0	27.0	22.0	19.0	17.0	27.0	27.0	524.0	591.0	776.0	17	716.0	93.0	34.0	29.0	39.0	207.0	22.0	34.0	18.0	18.0	17.0	22.0	26.0	26.0	32.0	14.0	19.0	21.0	26.0	195.0	18.0	24.0	15.0	15.0	17.0	13.0	19.0	12.0
18.0	95.5	82.0	20.0	85.0	28.0	18.0	21.0	24.0	28.0	84.0	20.0	24.0	16.0	25.0	27.0	14.0	19.0	478.0	660.0	771.0	28	812.5	82.0	56.0	19.0	69.0	206.0	17.0	27.0	14.0	19.0	12.0	21.0	20.0	16.0	21.0	20.0	31.0	14.0	28.0	277.0	18.5	14.0	24.0	20.0	19.0	16.0	30.0	23.0
28.0	96.0	18.0	18.0	74.0	29.0	23.5	17.0	27.0	14.0	68.0	16.0	27.0	18.0	28.0	23.0	31.0	30.0	518.0	689.0	670.0	15	1425.0	87.0	63.0	23.0	31.0	385.0	18.0	21.0	26.0	29.0	14.0	27.0	10.0	16.0	17.0	12.0	21.0	24.0	30.0	188.0	33.0	19.5	16.0	29.0	20.5	19.0	19.0	20.0
24.0	93.0	26.0	16.0	77.0	28.0	31.0	26.0	16.0	31.0	88.0	31.0	29.0	18.0	20.0	21.5	27.0	26.0	574.0	749.5	675.5	15	928.0	98.0	68.0	30.0	34.0	192.0	16.0	22.0	17.0	22.0	18.0	26.0	18.0	19.0	16.0	18.0	18.0	25.0	28.0	261.0	19.0	16.0	14.0	23.0	16.0	19.0	17.0	23.0
18.0	77.5	22.0	32.0	65.0	21.0	28.0	23.0	26.0	18.0	66.0	18.0	25.0	14.0	20.0	7.0	26.0	24.0	771.0	759.0	758.0	14	755.0	80.0	34.0	31.0	19.0	187.0	13.0	32.0	21.0	25.5	15.0	29.0	20.0	17.0	12.0	15.0	33.0	20.0	21.0	193.0	12.5	15.0	28.0	19.0	20.0	23.0	22.0	19.0
19.0	102.0	20.0	26.0	152.5	19.0	18.0	23.0	17.0	16.0	97.0	22.0	19.0	14.0	20.0	18.0	24.0	22.0	489.0	718.0	643.0	19	739.0	95.0	34.0	24.0	48.0	187.0	24.0	30.0	27.0	27.0	20.0	18.0	14.0	18.0	25.0	19.0	13.0	17.0	25.0	160.0	18.0	17.0	12.0	25.0	25.0	27.0	19.0	19.0
21.0	87.0	50.0	19.0	91.0	27.0	17.0	17.0	27.0	23.0	78.0	22.0	16.0	28.0	24.0	26.5	28.0	29.0	532.5	592.0	633.0	20	407.0	75.0	30.0	21.0	36.0	262.0	19.0	19.0	20.0	16.0	11.0	30.0	26.0	16.0	19.0	28.0	20.0	18.0	27.0	179.0	24.0	18.0	63.0	19.0	22.0	23.5	17.0	10.0
30.0	78.0	26.0	28.0	94.0	19.0	25.0	21.0	22.0	21.0	63.0	30.0	15.0	19.0	22.0	24.0	26.0	15.0	502.0	513.0	608.0	22	387.0	84.0	37.0	23.0	77.0	188.0	16.0	30.0	18.0	20.0	18.0	25.5	14.0	13.0	20.0	21.0	15.0	21.0	26.0	118.5	20.0	16.0	25.0	18.0	26.0	29.0	29.0	19.0
24.0	70.0	25.0	79.0	97.0	20.0	23.0	19.5	27.0	16.0	66.0	27.0	17.0	13.0	27.0	23.0	28.0	31.0	560.0	682.0	653.5	15	1044.0	84.0	32.5	26.0	64.0	267.0	19.0	21.0	20.0	25.0	22.0	24.0	32.0	29.0	17.0	17.0	17.0	16.0	35.0	161.0	25.0	18.0	20.0	17.0	27.0	20.0	23.0	27.0
17.0	33.0	22.0	22.0	72.0	26.0	18.0	22.0	24.0	18.0	75.0	24.5	17.0	19.0	17.0	19.0	50.0	13.0	614.0	748.5	690.0	23	820.0	69.0	30.0	25.0	63.0	207.0	29.0	17.0	8.0	30.0	18.0	20.0	28.0	25.0	15.0	17.0	15.0	25.0	47.0	187.0	22.5	28.0	20.0	18.0	25.0	22.0	23.0	18.0
15.0	88.0	18.0	17.0	56.0	22.0	26.0	17.0	23.0	21.0	53.0	27.0	30.0	19.0	31.0	17.0	18.0	15.0	899.0	616.0	532.0	27	665.0	97.0	57.0	22.0	65.0	195.0	18.0	28.0	29.0	16.0	16.0	25.0	17.0	17.0	16.0	20.0	28.0	15.0	29.5	120.0	26.0	27.0	26.0	20.0	12.0	20.0	19.0	17.0
20.0	89.0	20.0	25.0	79.0	22.0	18.0	24.0	20.0	19.0	65.0	15.0	17.0	28.0	25.0	29.0	19.0	18.0	698.0	684.5	601.0	28	582.5	90.0	27.0	16.0	76.0	183.0	18.0	23.0	22.0	25.0	21.0	19.0	30.0	14.0	20.0	32.0	22.0	23.0	23.0	152.0	26.0	25.0	15.0	18.0	25.5	26.0	21.0	30.0
27.0	80.0	24.0	28.0	87.0	20.0	25.0	29.0	25.0	19.0	66.5	15.0	17.0	27.5	27.0	21.0	21.0	16.0	386.0	531.0	598.0	23	394.0	184.0	31.0	27.0	73.0	182.0	29.0	18.0	15.0	18.0	21.0	24.0	27.0	21.0	18.0	14.0	15.0	28.0	24.0	111.0	24.0	18.5	26.0	16.0	26.0	11.5	19.0	18.0
20.0	61.0	26.0	66.0	107.0	30.0	16.0	24.0	27.0	25.0	58.0	24.0	16.0	28.0	22.5	20.0	32.0	15.0	298.0	479.0	566.0	20	372.0	84.0	62.0	17.0	77.0	179.0	12.0	30.0	21.0	16.0	20.0	19.0	24.0	15.0	25.0	25.0	12.0	21.0	31.0	162.5	19.0	24.0	25.0	25.0	15.0	17.0	21.0	25.0
21.0	82.0	28.0	21.0	77.0	23.0	19.0	29.0	24.0	23.0	89.0	18.0	18.0	17.0	33.5	17.0	32.0	27.0	315.0	542.0	694.0	12	786.5	102.0	65.0	29.0	72.0	196.0	18.0	15.0	31.0	26.0	25.0	15.0	25.0	18.0	19.0	20.0	20.0	21.0	22.0	117.0	17.0	22.0	16.0	28.0	25.0	22.0	27.0	16.0
25.0	90.0	34.0	21.0	169.0	27.0	18.0	18.0	15.0	21.0	64.0	22.0	17.0	22.0	23.0	21.0	36.5	12.0	504.0	518.0	639.5	16	623.0	83.0	56.5	17.0	70.0	168.0	15.0	19.0	18.0	28.0	22.0	28.0	24.0	29.0	18.0	20.0	22.0	19.0	30.0	104.0	16.0	28.0	18.0	21.0	29.0	21.0	24.0	13.0
21.0	87.0	25.0	15.0	76.0	28.5	27.0	25.0	29.0	22.0	57.0	21.0	17.0	15.0	16.0	26.0	29.0	20.0	462.0	683.0	582.0	21	761.0	91.0	70.0	13.0	34.0	463.5	20.0	20.0	20.0	17.0	18.0	15.0	30.0	21.0	26.0	25.0	27.0	17.0	24.0	107.5	16.0	17.0	20.0	25.0	28.0	14.0	30.5	16.0
21.0	34.0	26.0	21.0	85.0	16.5	21.0	18.0	19.0	31.0	29.0	21.0	21.0	21.0	29.0	27.0	34.0	20.0	408.0	723.0	550.0	29	590.0	98.5	33.0	15.0	79.0	195.0	26.0	21.0	21.0	25.5	15.0	28.0	25.0	21.0	16.0	11.0	17.0	32.0	28.0	220.0	21.0	14.0	25.0	15.0	20.0	18.0	16.0	26.0
26.0	43.0	24.0	31.0	82.0	29.0	18.0	21.0	26.0	17.0	57.0	22.0	25.0	30.0	29.0	17.0	19.0	15.0	405.0	665.5	513.0	19	316.0	84.0	32.0	21.0	84.0	279.5	14.0	25.0	26.0	20.0	21.0	25.0	30.0	16.0	28.0	16.0	23.0	19.0	23.0	188.0	11.0	17.0	18.0	23.0	14.5	17.0	17.0	23.0
27.0	60.0	27.0	67.0	105.0	22.0	16.0	28.0	15.0	15.0	83.0	18.0	28.0	13.0	33.0	14.0	27.0	17.0	414.0	424.5	490.0	28	327.5	103.0	62.0	18.0	88.0	258.0	20.0	27.0	17.0	12.0	22.0	20.0	16.0	15.0	19.0	15.0	14.0	18.0	20.0	190.0	19.0	26.0	16.0	23.0	25.0	20.0	23.5	17.0
24.0	58.0	90.0	19.0	92.0	18.0	27.0	21.0	20.0	26.0	66.0	19.0	16.0	19.0	29.0	29.0	27.0	19.0	486.5	502.0	492.5	21	613.0	97.0	52.5	19.0	86.0	209.0	15.0	26.0	24.0	15.0	14.0	11.0	22.0	21.0	21.0	27.0	15.0	23.0	19.0	162.0	14.0	14.0	21.0	20.0	17.0	21.0	19.0	16.5
23.0	89.0	21.0	20.0	94.0	22.0	24.0	19.0	22.0	21.0	72.0	19.0	22.0	20.0	13.5	27.0	28.0	18.0	542.5	645.0	558.0	28	775.0	92.0	60.0	19.0	61.0	172.0	15.0	18.0	18.0	19.0	19.0	19.0	30.0	17.0	14.5	23.0	23.0	21.0	29.0	186.0	19.0	24.0	16.0	18.5	29.0	15.0	17.0	24.0
23.0	75.0	20.0	21.0	83.0	25.0	34.0	19.0	20.0	27.0	67.0	22.0	17.0	29.0	22.0	25.5	66.0	29.0	876.0	645.0	620.0	26	740.5	108.0	71.0	18.0	80.0	278.0	15.0	15.0	17.0	14.0	17.0	17.0	23.0	16.0	23.0	15.0	18.0	14.0	27.0	107.0	28.0	21.0	15.0	21.0	28.0	25.0	17.0	19.0
20.0	26.0	18.0	18.0	83.0	23.0	17.0	20.0	28.0	20.0	36.0	13.0	18.0	20.0	22.0	21.5	34.0	33.0	772.0	680.0	440.0	29	567.0	167.0	37.0	19.0	75.0	310.0	14.0	25.0	20.0	17.0	25.0	23.0	28.0	25.0	15.0	18.0	14.0	20.0	17.0	179.0	23.0	26.0	24.0	21.0	19.5	19.0	19.0	14.0
23.0	56.0	27.0	20.0	78.0	25.0	23.0	16.0	22.0	30.0	91.0	19.0	18.0	24.0	30.0	26.0	20.0	30.0	628.0	661.0	643.5	15	381.0	103.0	31.0	24.0	56.0	383.0	25.0	23.0	21.0	15.0	22.0	18.0	28.0	15.0	19.0	15.0	13.0	27.0	25.0	172.0	30.0	25.0	18.0	26.0	15.0	19.0	16.0	28.0
28.0	68.0	13.0	23.0	72.0	12.0	16.0	20.0	20.0	18.0	85.0	15.0	17.0	28.0	19.0	21.0	26.0	25.0	451.0	479.0	607.5	23	378.0	103.0	28.0	20.0	74.0	234.5	15.0	21.0	26.0	15.0	23.0	25.0	25.0	25.0	13.5	27.0	15.0	21.0	17.0	115.0	30.0	16.0	19.0	17.0	21.0	21.0	31.0	17.0
30.0	33.0	31.0	15.0	92.0	30.0	19.0	17.0	21.0	32.0	68.0	18.0	19.0	18.0	27.0	24.0	28.0	22.0	488.0	411.0	472.0	17	565.0	106.0	29.0	14.0	74.0	211.5	19.0	21.0	30.0	20.0	29.0	22.0	18.0	24.0	19.0	16.0	19.0	18.0	22.0	167.0	31.0	16.5	18.0	18.0	28.0	23.0	16.0	14.0
17.0	64.0	14.5	33.0	87.0	11.0	17.0	30.0	28.0	23.0	29.0	19.0	27.0	27.0	18.0	16.5	35.0	18.0	463.0	575.0	635.5	20	893.5	161.0	69.0	23.0	86.0	288.0	26.0	19.0	32.0	16.0	26.0	18.0	19.0	19.0	14.0	21.0	19.0	21.0	33.5	210.0	14.0	20.5	20.0	26.0	19.0	24.0	19.0	17.0
19.0	87.0	22.0	28.0	79.0	20.0	26.0	25.0	19.0	30.0	62.0	21.0	13.5	33.0	26.0	22.0	16.0	31.5	746.0	549.5	955.0	20	440.0	96.5	26.0	14.0	73.0	373.0	31.0	24.0	17.0	27.0	28.0	16.0	23.0	21.0	28.0	21.0	24.0	21.0	25.0	183.0	22.0	16.0	20.0	19.0	17.0	24.0	22.0	15.0
12.0	32.0	33.0	31.0	86.0	20.5	18.0	27.0	32.5	23.0	29.0	24.0	27.0	22.0	24.0	28.0	21.0	35.0	818.0	689.0	459.5	16	364.0	202.0	29.0	23.0	89.0	335.0	23.0	30.0	24.0	17.0	23.0	29.0	30.0	21.0	17.0	25.0	20.0	20.0	19.0	167.5	19.5	15.0	30.0	16.0	15.0	24.0	33.0	20.0
24.0	67.5	26.0	28.0	92.0	25.0	19.0	17.0	19.0	21.0	73.0	26.0	29.0	19.0	19.0	20.5	28.0	22.0	843.0	639.0	476.0	21	269.0	98.0	34.0	17.0	80.0	299.0	27.0	20.0	17.0	19.0	17.0	15.0	28.0	18.0	28.0	16.0	22.0	26.0	18.0	192.0	25.5	21.0	18.0	20.0	24.0	12.0	27.0	17.0
19.0	55.0	28.0	18.0	79.0	13.0	24.0	29.0	20.0	27.0	68.5	26.0	29.5	22.0	20.0	27.0	30.0	21.0	587.0	580.0	482.5	13	299.5	168.0	64.0	28.0	74.0	257.0	28.0	25.0	17.0	26.0	23.0	19.0	28.0	26.0	26.0	17.0	25.0	16.0	29.5	176.0	26.0	27.0	23.0	25.0	26.0	23.0	15.0	15.0
71.0	33.0	14.0	22.0	76.0	26.0	19.0	22.0	28.0	28.5	77.0	19.0	16.0	20.0	16.0	27.0	24.0	33.0	583.5	487.0	429.0	25	542.5	81.0	33.0	33.0	64.0	356.0	16.0	15.0	32.0	18.0	25.0	13.0	25.0	27.0	35.0	18.0	21.0	32.0	32.0	190.0	17.0	26.0	23.0	27.0	17.0	13.0	21.0	24.0
24.0	58.0	43.0	16.0	80.0	25.0	28.0	23.0	24.0	32.0	88.0	22.0	17.0	27.5	19.0	23.0	20.0	33.0	338.0	483.5	517.0	32	915.0	181.0	57.0	20.0	70.0	586.5	26.0	20.0	29.0	27.0	26.0	31.0	27.0	29.0	15.0	21.0	22.0	17.0	36.0	174.0	21.0	14.0	14.0	26.0	16.0	23.0	26.0	24.0
29.0
18.0
32.0
18.0
27.5
28.0
22.0
31.0
27.0
20.0
25.0
26.0
23.0
33.0
30.0
33.0
23.0
24.0
19.0
35.0
20.0
30.0
31.0
17.0
33.0
27.0
30.0
52.0
27.0
36.0
33.5
26.0
22.0
39.0
28.0
31.0
29.0
30.0
23.0
25.0
19.0
22.0
22.0
18.5
25.0
17.0
18.0
26.0
22.0
18.0
16.0
25.0
23.0
27.0
20.5
19.0
19.0
18.5
18.0
27.0
20.0
12.5
19.0
20.0
16.0
18.5
28.0
20.0
14.0
18.5
17.0
24.0
[truncated: 4 more columns]
