# Supplementary material for: Controlled release of growth factors using synthetic glycosaminoglycans in a modular macroporous scaffold for tissue regeneration
Source: Commun Biol. 2022 Dec 8;5:1349. doi: 10.1038/s42003-022-04305-9 (PMC9732287; doi:10.1038/s42003-022-04305-9)
Supplement: Supplementary file 12 — Supplementary Data 9 [file 42003_2022_4305_MOESM12_ESM.txt]

0	1	2	3	4	5	6	7	8	9	10	11	12	13	14	15	16	17	18	19	20	21	22	23	24	25	26	27	28	29	30	31	32	33	34	35	36	37	38	39	40	41	42	43	44	45	46	47	48	49
18.0	1901.0	21.0	24.0	60.0	27.0	23.0	20.0	23.0	29.0	66.0	28.0	17.0	21.0	35.0	17.0	84.0	22.0	718.0	533.5	1199.0	17.0	802.5	483.0	289.0	21.0	747.0	808.0	26.0	20.0	30.0	25.0	29.0	27.0	96.0	27.0	26.0	20.0	26.0	22.0	74.0	18.0	15.0	60.0	19.0	17.0	14.0	20.0	150.0	19.0
22.0	2478.0	27.0	27.0	67.0	24.0	19.0	25.0	21.0	24.0	77.0	24.0	21.0	23.0	35.0	18.0	163.0	33.0	727.0	585.0	1137.0	13.0	967.0	459.0	442.0	23.0	879.5	1016.0	20.0	14.0	15.0	18.0	21.0	15.0	78.0	22.0	25.0	18.0	16.0	25.0	61.0	14.0	22.0	34.0	18.0	13.5	17.0	18.0	104.0	13.0
29.0	808.0	25.0	16.0	58.5	14.0	13.0	21.0	25.5	19.0	58.0	29.0	18.0	21.0	20.0	12.5	80.0	16.0	847.0	561.0	1130.0	21.0	841.0	383.0	429.5	14.0	718.0	1086.5	16.0	22.0	23.0	17.0	11.0	28.0	92.5	13.0	19.0	17.0	18.0	30.0	80.0	21.0	22.0	29.0	17.0	27.0	16.0	26.0	97.0	17.0
17.0	1078.0	28.0	27.0	139.0	33.0	23.0	14.0	32.0	28.0	69.0	59.0	16.0	20.0	31.0	23.0	75.5	23.0	762.0	394.0	1325.5	19.0	1468.0	580.0	258.0	23.0	736.0	1199.5	29.0	19.0	14.0	28.0	28.0	21.0	29.0	20.0	14.0	23.0	16.0	23.0	76.0	28.0	22.0	30.5	21.0	26.0	17.0	23.0	87.0	25.0
26.0	1423.0	19.0	18.0	219.0	29.0	18.0	24.0	24.0	27.0	72.0	29.0	27.0	32.0	22.0	28.0	94.0	25.0	922.0	458.0	1141.0	16.0	1326.0	650.5	550.0	14.0	767.0	1549.0	28.0	20.0	19.0	26.0	20.0	25.5	87.0	19.0	14.0	30.0	28.0	17.0	71.0	17.0	25.0	26.0	25.0	21.0	21.5	20.0	86.0	24.0
19.0	1286.0	21.0	22.0	364.5	27.0	14.0	27.0	30.0	37.0	170.0	21.0	19.0	29.0	23.0	19.5	158.0	29.0	1108.5	860.0	1423.0	13.0	1162.5	935.5	739.0	14.0	1123.5	1980.0	18.0	25.0	23.0	16.0	26.0	19.0	87.0	19.0	25.0	25.0	18.0	24.0	41.0	30.0	18.0	29.0	16.0	24.0	27.0	10.0	101.0	22.0
19.0	2850.0	27.0	18.0	26.0	21.0	17.0	16.0	22.0	27.0	84.0	30.0	18.0	30.0	32.0	22.0	74.0	26.0	738.0	476.5	839.0	31.0	685.0	453.0	289.0	27.0	293.0	570.0	25.0	28.0	19.0	25.0	17.0	16.0	74.0	16.0	12.0	24.0	20.0	21.0	72.0	17.0	17.0	28.0	16.0	26.0	21.0	20.0	98.0	20.5
18.0	1304.0	19.0	16.0	240.0	50.0	33.0	29.0	24.0	18.0	73.0	26.0	21.0	29.0	18.5	30.0	96.0	14.0	766.0	397.0	874.0	21.0	628.0	383.0	282.0	16.0	646.0	754.5	17.0	21.0	19.0	28.0	18.0	28.0	57.0	12.0	18.0	15.0	24.0	27.0	37.0	29.0	15.0	26.0	15.0	23.5	19.5	31.0	92.5	8.0
24.0	1498.0	16.0	17.0	342.0	29.0	19.0	23.0	20.0	29.0	69.0	52.0	19.0	23.5	29.0	19.0	88.0	29.0	673.0	456.0	848.0	29.0	846.0	465.5	261.5	25.0	394.0	852.0	25.0	15.0	32.0	22.0	23.0	16.0	81.0	24.0	17.0	19.0	26.0	18.0	33.0	19.5	22.0	29.0	29.0	29.0	15.0	16.0	96.0	18.0
22.0	1000.0	18.0	16.0	325.0	19.0	21.0	18.0	21.0	15.0	70.0	33.0	16.0	19.0	24.0	27.0	80.0	18.0	585.0	503.0	983.5	24.0	856.0	490.0	293.0	16.0	592.0	964.0	28.0	26.0	23.0	21.0	19.0	16.0	61.0	29.0	28.0	22.0	13.0	17.0	33.0	16.0	23.0	25.0	12.0	41.0	15.0	22.0	97.0	16.0
14.0	801.0	26.0	18.0	303.5	26.0	18.0	20.0	27.0	19.5	161.0	31.0	20.0	28.0	25.0	19.0	155.0	21.0	687.0	682.0	1087.0	21.0	1012.0	673.5	383.5	15.0	631.0	1380.5	19.0	26.0	25.0	23.0	20.0	18.0	83.0	26.0	11.0	20.0	19.0	27.0	70.0	24.0	28.0	29.0	16.0	21.5	19.0	18.0	94.0	19.0
20.0	897.5	24.0	21.0	314.0	20.5	23.0	20.0	22.0	30.0	158.0	29.0	23.5	28.0	25.0	12.0	15.0	21.0	1010.0	508.0	1378.5	19.0	1493.0	961.0	395.0	18.0	952.0	2508.0	29.0	24.5	28.0	21.0	28.0	16.0	65.0	14.0	15.0	18.0	18.0	31.0	69.0	20.0	28.0	22.0	17.0	18.0	15.0	25.0	101.0	27.0
23.0	2321.5	19.0	17.0	31.0	28.0	24.0	29.0	24.0	22.0	87.0	27.0	26.0	20.5	25.0	26.0	169.0	21.0	729.0	463.0	855.0	16.0	737.0	461.0	295.0	24.5	86.0	586.0	24.0	21.0	32.0	21.0	30.0	24.0	72.0	16.0	27.0	17.0	26.0	31.0	79.0	18.0	18.0	31.0	22.0	24.0	20.0	13.0	95.0	18.0
22.0	1282.5	16.0	20.0	332.5	22.0	16.0	21.0	22.0	17.0	82.0	24.0	13.0	27.0	31.5	18.0	89.0	19.0	730.0	375.0	741.0	16.0	557.5	400.0	277.0	21.0	245.0	702.5	19.0	19.0	25.0	15.0	20.0	19.0	63.0	24.0	26.0	28.0	16.0	14.0	45.0	21.0	23.0	24.0	23.0	13.0	15.5	20.0	110.0	18.0
26.0	1255.0	20.0	28.0	392.0	25.0	17.0	18.0	26.0	18.0	106.0	24.0	20.0	23.0	26.0	21.0	94.0	23.0	643.0	431.5	779.5	17.0	731.0	342.0	203.0	24.0	568.0	633.5	23.0	25.0	30.0	16.0	24.0	23.0	74.0	22.0	27.0	20.0	18.0	26.0	36.0	23.0	28.0	25.0	17.0	24.0	17.0	27.0	96.0	27.0
27.0	598.0	24.0	26.0	346.0	19.0	26.0	29.0	23.0	17.5	108.0	34.0	19.0	23.0	35.5	28.0	109.0	27.0	691.5	418.0	732.0	18.0	486.0	548.0	296.0	12.0	512.0	822.5	26.0	32.0	30.0	13.0	21.0	13.0	88.0	25.0	20.0	20.0	12.0	16.5	60.5	26.0	23.0	15.0	31.0	19.0	21.0	22.0	98.0	16.5
25.5	605.5	24.0	22.0	345.5	19.0	17.0	17.0	16.0	25.0	160.0	28.0	17.0	33.0	24.0	23.0	137.0	20.0	703.0	711.0	1046.0	17.0	1122.5	628.0	352.0	24.0	688.0	1217.0	28.5	27.0	27.0	28.0	16.0	17.0	73.0	20.0	17.0	16.0	17.0	17.0	66.0	29.0	23.0	32.0	16.0	26.0	17.0	25.0	103.0	18.5
17.0	72.5	27.0	26.0	144.0	22.0	16.0	24.0	29.0	15.0	93.0	16.0	17.0	26.0	21.0	22.0	196.5	32.0	1138.0	802.0	1503.0	22.0	1477.5	916.0	339.0	18.0	666.0	2197.0	28.0	25.0	27.0	27.0	21.0	28.0	59.0	30.0	22.0	29.0	16.0	33.0	58.0	24.0	20.0	15.0	24.0	18.0	13.0	26.0	91.0	21.0
30.0	1006.0	28.0	28.0	59.0	27.0	16.0	21.0	17.0	20.0	70.0	18.0	28.0	23.0	21.0	26.0	92.0	14.0	820.0	477.0	770.0	14.0	625.0	361.0	295.0	16.0	185.0	509.0	20.0	19.0	29.5	16.0	17.0	17.0	68.0	23.0	14.0	15.0	12.0	16.5	78.0	21.0	25.0	53.0	16.0	27.0	17.0	25.0	93.5	21.0
29.0	1563.0	19.0	19.0	229.5	23.0	25.0	23.0	21.0	23.5	87.0	25.0	19.0	18.0	27.0	19.5	90.0	18.0	671.0	497.0	835.0	14.0	529.0	456.0	281.0	19.0	33.0	755.0	17.0	22.0	20.0	15.0	23.0	19.0	31.0	15.0	14.0	25.0	24.0	20.0	82.0	58.0	23.0	26.0	25.0	18.0	13.5	19.0	98.0	26.0
26.0	777.0	16.0	18.0	460.0	27.0	17.0	23.0	16.0	27.0	178.0	30.0	19.0	23.0	34.0	25.0	77.0	27.0	633.0	481.5	753.5	17.0	593.0	488.0	280.0	24.0	471.0	691.5	16.0	15.0	24.0	16.0	26.0	20.0	31.0	16.0	16.0	16.0	21.0	20.0	46.5	78.0	26.0	33.5	19.0	26.0	14.0	21.0	100.0	20.0
17.0	252.0	16.0	16.0	352.5	29.5	21.0	30.0	22.0	23.0	104.0	31.5	22.0	23.0	26.0	16.0	185.5	14.0	647.0	612.0	886.5	28.0	585.0	571.5	265.5	18.0	392.0	792.5	15.0	22.0	18.0	19.0	26.0	27.0	60.0	30.0	21.0	18.0	22.0	17.0	78.0	54.5	14.0	25.0	16.0	26.0	19.0	20.0	110.0	15.5
24.0	88.0	27.0	20.0	341.0	28.0	21.0	34.0	29.0	20.0	168.5	28.0	21.0	25.0	25.0	28.0	242.0	22.0	742.0	594.0	988.5	24.0	978.5	850.5	353.0	19.0	602.0	1262.0	26.0	20.0	27.0	26.0	28.0	11.0	75.0	23.0	30.0	26.0	17.0	16.0	38.0	26.0	15.0	20.0	26.0	22.0	23.0	20.0	102.0	22.0
25.0	20.0	19.0	26.0	137.0	16.0	26.0	31.0	23.0	18.0	147.5	28.0	27.0	21.0	28.0	23.0	255.0	23.0	1034.5	898.0	1755.0	28.0	1548.0	1138.0	380.0	17.0	710.0	1613.0	22.0	16.0	27.0	17.0	19.0	23.0	58.0	19.0	16.0	15.0	15.5	21.0	36.0	97.0	22.0	22.0	15.0	14.5	16.0	24.0	93.0	21.0
17.0	2003.5	22.0	29.0	70.0	25.0	25.0	28.0	20.0	26.0	86.0	27.0	17.0	31.0	20.0	23.0	82.0	21.0	727.0	587.5	824.0	20.0	661.5	564.0	264.0	27.5	459.5	566.5	30.0	24.0	20.0	16.0	29.0	15.0	54.0	17.0	14.0	31.0	14.0	29.0	68.0	291.5	14.0	28.0	18.0	19.0	17.0	19.0	98.0	19.0
18.0	216.0	24.0	22.0	138.0	22.0	28.0	21.0	26.0	20.0	74.0	17.0	16.0	18.5	29.0	21.0	83.5	20.0	692.5	682.0	739.0	29.0	705.5	456.0	185.0	23.5	474.0	915.0	31.0	22.0	20.0	25.0	23.0	25.0	33.0	22.0	19.0	17.0	17.0	30.0	41.0	103.0	14.0	28.0	17.0	14.0	18.0	18.0	99.0	20.0
18.0	82.0	21.0	20.0	305.0	26.0	30.0	27.0	22.0	18.0	82.0	30.0	23.5	30.0	26.0	25.0	164.0	31.0	833.0	706.0	785.5	30.0	589.5	554.5	196.0	45.0	390.0	823.5	20.0	18.0	16.0	28.0	20.0	23.0	48.0	16.0	32.0	19.0	15.0	24.0	36.0	180.0	27.0	24.0	18.0	26.0	27.0	23.0	81.5	17.0
18.0	76.0	16.0	29.0	459.0	22.0	17.0	29.0	27.0	22.0	164.0	27.0	16.0	18.0	30.0	18.5	229.5	19.0	789.0	720.0	827.0	26.0	682.0	823.0	285.0	23.0	569.0	1104.5	18.0	26.0	17.0	24.0	30.0	16.0	63.0	23.0	27.0	15.0	13.5	20.0	61.0	201.0	28.0	19.0	22.0	17.0	17.0	18.0	112.0	17.0
27.0	29.0	24.0	27.0	288.0	23.5	26.0	31.0	24.0	25.0	184.0	24.0	16.0	31.5	19.0	14.0	225.0	15.0	567.0	678.0	1175.0	16.0	836.0	855.0	293.0	24.0	750.0	1239.0	24.0	27.0	28.0	24.0	26.0	17.0	63.5	13.0	26.0	19.0	21.0	31.0	34.0	151.0	19.0	26.0	20.0	26.0	18.0	26.0	106.0	15.0
10.0	20.0	26.0	24.0	230.0	19.0	24.0	23.0	22.0	22.0	179.0	31.0	24.0	22.0	22.0	16.0	183.0	14.0	907.0	882.0	1503.0	27.5	1504.0	1070.0	373.0	28.0	341.0	1514.0	25.0	21.0	20.0	26.0	16.0	17.0	63.0	28.0	21.0	15.0	21.0	31.0	71.0	209.0	25.0	20.0	21.0	19.0	19.0	28.0	100.0	19.0
22.0	2687.0	24.0	17.0	121.0	30.0	20.0	17.0	29.0	22.0	90.0	18.0	26.0	20.0	29.0	23.0	67.0	20.0	835.0	928.5	903.0	14.0	762.0	692.5	196.0	23.5	699.0	1197.0	22.0	20.0	18.0	15.0	28.0	27.0	30.0	20.0	18.0	10.0	20.5	30.0	43.0	375.0	26.0	20.0	17.0	25.0	20.0	19.0	97.0	18.0
24.0	74.5	16.0	18.0	64.5	26.0	18.0	28.0	24.0	24.0	69.5	21.0	24.0	32.0	24.0	14.0	93.5	20.0	912.5	762.5	1121.0	22.0	756.0	748.0	294.0	21.0	590.0	1577.0	26.0	25.5	27.0	18.0	25.0	27.0	53.0	17.0	14.0	16.0	16.0	15.0	36.0	376.0	18.0	22.5	19.0	19.0	27.0	16.0	99.0	17.0
26.0	23.0	21.0	23.0	308.0	27.5	23.0	23.0	19.0	24.0	107.5	28.0	17.0	18.0	24.0	19.0	156.0	11.0	735.0	732.5	998.5	14.0	849.0	954.0	360.0	22.0	522.5	1056.0	24.0	14.0	19.0	21.0	26.0	19.0	33.0	25.0	19.0	20.0	16.0	24.0	85.5	308.0	19.0	20.0	17.0	24.0	12.0	14.0	86.0	23.0
25.0	30.0	15.0	27.0	373.0	29.0	16.0	26.0	23.0	19.0	88.0	27.0	24.0	31.0	20.0	24.5	157.0	15.0	924.0	752.0	1187.5	21.0	1061.0	1022.5	292.0	21.0	618.0	1288.0	28.0	13.0	20.0	20.0	22.0	18.0	59.0	18.0	14.0	23.0	20.0	22.0	40.0	290.0	29.0	32.0	19.0	27.0	17.0	31.0	95.0	16.0
23.0	29.0	23.0	27.0	120.0	31.0	19.0	21.0	19.0	16.0	175.0	49.0	16.0	29.0	36.0	21.0	79.0	28.0	1040.5	830.0	1383.0	24.0	1049.0	1149.0	196.0	26.0	661.0	1279.0	14.0	16.0	26.5	20.0	18.0	16.0	66.0	11.0	18.0	23.0	26.0	28.0	59.0	194.0	24.0	31.0	27.0	15.0	25.0	16.0	100.0	24.0
21.0	20.0	18.0	21.0	65.5	25.0	25.0	19.0	18.0	28.0	175.0	25.0	17.0	23.0	19.0	18.5	176.0	29.0	1237.5	1152.5	1548.0	27.0	1350.0	1359.0	223.5	20.0	1020.5	1633.0	21.0	24.0	18.0	19.0	16.0	25.0	67.5	23.0	19.0	16.0	18.0	23.5	60.0	176.0	23.0	24.0	18.0	23.0	15.0	23.0	97.0	18.5
23.0
17.0
22.0
25.0
31.5
23.0
21.0
10.0
24.0
21.0
35.0
19.0
18.0
18.0
18.0
18.0
20.0
32.0
17.0
22.0
30.5
25.5
31.5
23.0
17.0
23.0
18.0
21.0
24.0
31.0
18.0
18.0
19.0
21.0
23.0
23.0
26.0
22.0
18.0
21.0
24.5
30.0
19.5
33.0
19.5
16.0
21.0
16.0
18.0
18.0
13.5
23.0
15.0
24.0
13.0
26.0
19.0
17.0
19.0
26.0
25.0
19.0
26.0
22.0
29.0
18.0
20.0
19.0
24.0
21.0
26.0
18.0
[truncated: 4 more columns]
