# Supplementary material for: Controlled release of growth factors using synthetic glycosaminoglycans in a modular macroporous scaffold for tissue regeneration
Source: Commun Biol. 2022 Dec 8;5:1349. doi: 10.1038/s42003-022-04305-9 (PMC9732287; doi:10.1038/s42003-022-04305-9)
Supplement: Supplementary file 13 — Supplementary Data 10 [file 42003_2022_4305_MOESM13_ESM.txt]

0	1	2	3	4	5	6	7	8	9	10	11	12	13	14	15	16	17	18	19	20	21	22	23	24	25	26	27	28	29	30	31	32	33	34	35	36	37	38	39	40	41	42	43	44	45	46	47	48	49
29.0	33.0	26.0	25.0	27.0	18.0	21.0	28.0	27.0	22.0	20.0	17.0	26.5	27.0	32.0	24.0	19.0	26.5	29.0	21.0	16.0	19.0	27.0	21.0	31.0	15.0	32.0	36.5	20.0	28.0	18.0	21.0	27.0	22.0	26.0	18.0	19.0	18.0	12.0	25.0	104.0	15.0	17.0	26.0	19.5	14.0	16.0	17.0	30.0	26.5
23.0	53.5	27.0	24.0	20.0	22.0	17.0	20.0	25.0	18.0	21.0	29.5	24.0	20.0	30.0	20.0	20.0	17.0	20.0	26.0	31.0	21.0	27.0	19.0	26.0	25.0	25.0	58.0	22.0	25.0	16.0	25.0	20.0	19.0	26.0	27.0	25.0	19.0	21.0	21.0	89.5	27.0	26.0	16.0	27.0	17.0	20.0	14.0	24.0	16.0
23.0	37.0	18.0	23.0	19.0	23.0	22.0	25.0	12.0	21.0	19.0	30.0	19.0	24.0	55.0	14.0	20.0	18.0	20.0	15.0	22.0	28.0	15.0	15.0	20.0	26.0	21.0	25.0	22.0	20.0	14.0	17.0	26.0	21.0	21.0	12.0	19.0	23.0	20.0	31.5	74.0	23.0	15.0	21.0	25.0	13.0	26.0	26.0	24.0	30.0
29.0	43.0	18.0	21.0	20.0	17.0	22.5	18.0	34.0	29.0	24.0	15.0	17.0	18.0	23.0	17.0	19.0	28.0	14.0	17.5	16.0	25.0	26.0	20.0	29.0	17.0	31.0	30.0	19.0	19.0	27.0	20.0	18.5	18.0	15.0	23.5	28.0	24.0	16.0	15.0	75.0	25.0	17.0	16.0	26.0	20.0	15.0	16.0	23.0	28.0
14.0	51.0	16.0	20.0	15.0	16.0	16.0	28.0	17.5	20.0	27.0	21.0	19.0	23.0	23.0	19.0	17.0	15.0	15.0	26.0	26.0	16.0	35.0	23.0	28.5	14.0	25.0	30.5	25.0	21.5	21.0	27.0	18.0	28.5	20.0	16.5	19.0	28.0	22.0	25.0	78.0	15.0	16.0	21.0	17.0	24.0	22.0	19.0	22.0	19.0
19.0	61.0	34.0	17.0	25.0	16.0	27.0	22.0	22.0	29.0	15.0	29.0	16.0	29.0	16.0	28.0	24.0	26.0	20.0	29.0	24.0	14.0	27.0	18.0	20.0	23.0	22.0	53.0	21.0	18.0	16.0	16.0	28.0	19.0	16.0	18.0	19.0	26.0	22.0	26.0	67.0	23.0	27.0	18.0	16.0	18.0	15.0	32.0	26.0	23.0
64.0	25.5	15.0	19.0	28.0	26.5	26.5	25.0	16.0	25.0	26.0	32.0	21.0	18.0	32.0	23.0	28.0	18.0	26.0	33.0	17.0	19.0	34.5	28.0	26.0	27.0	25.0	31.0	28.0	21.0	20.0	22.0	16.0	16.0	16.0	21.0	16.0	19.0	17.0	21.0	92.0	26.0	30.0	22.0	20.0	26.0	29.0	16.0	24.0	16.0
30.0	31.5	26.0	23.0	16.0	25.0	21.0	18.0	26.0	21.0	17.0	35.0	22.0	17.0	21.0	29.0	28.0	20.0	19.0	20.0	33.0	15.0	24.0	29.0	21.0	27.0	32.0	36.0	13.0	27.0	15.0	28.0	27.0	20.0	22.0	19.0	26.0	17.0	14.0	17.0	42.5	20.0	19.0	16.0	21.0	23.0	16.5	21.0	26.0	15.0
29.0	37.0	26.0	20.0	15.0	30.0	22.5	17.0	16.0	27.0	27.0	18.0	13.0	27.0	19.0	25.0	19.0	20.0	21.0	18.0	13.0	17.0	32.0	22.0	23.0	18.0	33.0	32.5	16.0	22.5	20.0	19.0	24.0	27.5	17.0	26.0	26.0	29.0	17.0	30.0	40.0	18.0	19.0	13.0	27.0	19.0	13.0	14.0	24.5	16.0
25.0	31.0	17.0	19.0	22.0	19.0	22.0	15.0	29.0	25.0	21.0	21.0	24.0	21.0	26.0	23.0	18.0	26.0	15.0	21.0	15.0	13.0	29.0	26.0	23.0	14.0	24.0	33.0	23.5	21.0	22.0	21.0	25.0	27.0	17.0	28.0	21.0	26.0	20.0	26.0	40.0	18.0	23.0	14.0	17.0	27.0	31.0	23.5	20.5	23.0
30.0	34.0	22.0	19.0	15.0	20.0	19.0	26.0	20.0	19.0	16.0	25.0	25.0	28.0	30.0	32.5	15.0	17.0	51.5	24.0	21.0	24.5	29.0	15.0	24.0	17.0	64.0	59.0	15.5	26.0	24.0	14.0	21.0	23.0	23.0	21.0	26.0	25.0	24.0	15.0	68.0	28.0	27.0	16.0	23.0	20.0	24.0	15.5	22.0	18.0
27.0	32.0	21.0	16.0	23.0	20.0	29.0	27.0	25.0	16.0	15.0	32.0	23.0	26.0	17.0	21.0	16.0	16.0	17.0	26.0	31.0	25.0	30.0	16.0	20.0	19.0	31.0	30.0	16.5	24.0	12.0	21.0	17.0	14.0	17.0	16.0	15.0	24.0	21.0	28.0	68.0	17.0	23.0	20.0	19.0	15.0	24.0	25.0	15.0	26.0
42.0	25.5	24.0	29.0	30.0	25.0	20.0	21.0	18.0	20.5	21.0	22.0	16.0	21.0	28.0	28.0	23.0	21.0	19.0	20.0	28.0	24.0	26.0	28.0	19.0	21.0	28.0	24.0	26.5	28.0	24.0	14.0	28.0	17.0	16.0	17.0	17.0	25.0	26.0	20.0	85.0	18.0	14.5	28.0	21.0	22.0	19.0	25.0	29.0	29.0
67.0	23.0	21.0	24.0	16.0	25.0	28.0	19.0	21.0	20.0	20.0	25.0	20.0	20.0	31.0	25.0	16.0	33.0	19.0	15.0	14.0	23.0	27.0	19.0	34.0	19.0	20.0	34.0	19.0	21.0	12.0	20.0	16.0	29.0	18.0	19.0	13.0	11.0	17.0	27.0	42.0	19.0	19.0	21.0	17.0	25.0	28.0	25.0	23.0	22.0
31.0	28.0	28.0	19.0	13.0	20.0	27.0	18.5	25.0	24.0	30.0	20.0	18.0	30.0	30.0	31.0	15.0	17.0	27.0	20.0	25.0	18.5	16.0	16.0	16.0	16.0	22.0	27.0	18.0	18.0	24.0	20.0	17.0	17.0	28.0	19.0	14.0	18.0	28.0	24.0	41.0	34.0	20.0	14.0	20.0	25.0	26.0	21.0	17.5	13.0
27.0	29.0	17.0	30.0	17.0	18.0	17.0	18.0	20.0	20.0	25.0	21.0	17.0	29.0	18.0	24.0	16.0	28.0	18.0	19.0	20.0	16.0	32.0	15.0	25.0	26.0	31.0	25.0	19.0	20.0	19.0	18.0	19.0	24.0	16.0	24.0	16.0	18.0	18.0	21.0	63.0	26.0	23.0	24.0	24.0	18.0	18.0	22.0	16.0	15.0
36.0	38.0	21.0	17.0	24.0	17.0	23.0	18.0	15.0	30.0	29.0	18.0	18.0	20.0	22.0	20.0	27.0	20.0	28.0	18.0	17.0	19.0	16.0	29.0	22.0	24.0	34.0	23.0	30.0	27.0	20.0	17.0	19.0	25.5	16.0	18.5	26.5	25.0	17.0	20.0	45.5	25.0	21.0	20.0	19.0	23.0	20.0	20.0	27.0	21.0
37.0	28.0	20.0	22.0	17.0	29.0	27.0	27.0	21.0	25.0	21.0	23.0	21.0	22.0	30.0	24.0	19.0	19.0	22.0	31.0	21.0	18.0	21.0	26.0	14.0	19.0	21.0	51.5	17.0	10.0	14.0	24.0	17.0	22.0	15.0	18.0	20.0	25.0	25.0	16.0	67.0	31.0	19.0	26.0	18.0	20.0	20.0	19.0	29.0	18.0
41.0	21.0	25.0	18.0	17.0	18.0	15.5	13.5	26.0	17.0	28.0	19.0	15.0	24.5	29.0	21.0	25.0	15.0	25.0	20.0	19.0	19.0	21.0	20.0	21.0	26.0	27.0	62.0	27.0	18.0	22.0	12.0	21.5	17.0	27.0	23.0	12.0	16.0	17.5	27.0	76.5	21.0	24.0	17.0	20.0	20.0	30.0	15.0	16.0	15.0
24.0	30.0	18.0	17.0	20.0	27.0	21.0	22.0	22.0	20.0	27.0	23.0	27.0	23.0	27.0	17.0	26.0	22.0	16.0	15.0	26.0	21.5	24.0	18.0	21.0	14.0	34.0	53.0	25.0	27.0	26.5	24.0	21.0	15.0	20.0	21.0	21.0	23.0	14.0	28.0	44.0	26.0	16.0	16.0	14.5	28.0	14.0	19.0	13.0	26.0
35.0	28.0	28.0	19.0	23.0	20.0	16.0	19.0	26.0	30.0	21.0	20.0	18.0	21.0	23.0	29.0	17.0	17.0	20.0	26.0	20.0	20.0	26.0	17.0	27.0	28.0	29.0	28.0	26.0	17.0	19.0	20.0	18.0	18.0	20.0	16.0	20.0	19.0	17.0	14.0	70.0	23.0	15.5	17.0	18.0	17.5	13.0	17.0	24.0	25.0
30.0	37.0	29.0	22.0	28.0	25.0	13.0	24.0	23.0	29.0	32.0	24.5	13.0	27.0	33.0	20.0	17.0	29.0	30.0	17.0	20.0	27.0	27.0	26.0	23.0	17.0	35.0	48.5	14.0	26.0	22.0	21.0	30.0	24.0	19.0	16.0	17.0	11.0	23.0	23.0	67.0	35.0	25.0	22.0	22.0	24.0	20.0	25.0	18.0	28.5
32.0	25.0	28.0	17.0	17.0	20.0	19.0	21.0	19.0	17.0	23.0	15.0	17.0	22.0	31.0	26.0	18.0	20.0	22.0	23.0	18.0	18.0	32.5	27.0	17.0	10.0	30.5	36.0	19.0	19.5	19.0	19.0	17.0	32.0	25.0	26.0	18.0	26.0	19.0	22.0	64.0	27.0	28.0	18.0	27.0	23.0	16.0	15.0	22.0	25.0
32.0	24.0	18.0	18.0	26.5	17.0	22.0	24.0	19.0	22.0	21.0	13.0	16.0	20.0	19.0	17.0	19.0	27.0	25.0	20.5	28.0	21.0	19.0	32.0	14.0	24.0	36.0	22.0	12.0	26.0	17.0	21.0	14.0	18.0	25.0	23.5	26.0	25.5	21.0	25.0	47.0	34.0	20.0	18.0	18.0	20.0	20.0	18.0	22.0	28.5
30.0	19.0	15.0	26.0	30.0	17.0	21.0	17.0	19.0	26.0	25.0	25.0	22.0	24.0	25.0	13.0	29.0	18.0	30.0	19.5	25.0	29.0	28.0	27.0	18.0	11.0	27.0	34.0	13.0	31.0	18.0	27.0	19.0	16.0	19.0	23.0	20.0	26.0	28.0	25.0	87.0	31.0	14.0	26.0	24.0	19.0	16.5	14.0	21.0	17.0
26.0	27.0	30.0	16.0	29.0	13.0	22.0	23.0	15.0	17.0	19.0	18.0	15.0	26.0	32.5	29.0	16.0	22.0	28.0	24.0	29.0	20.0	19.0	27.0	28.0	18.0	32.0	53.0	11.0	13.0	19.0	14.0	16.0	27.0	27.0	17.0	27.0	25.0	18.0	25.0	58.5	25.0	24.0	17.0	16.0	18.0	24.0	24.0	26.0	26.0
26.0	17.0	27.0	27.0	27.0	25.0	28.0	17.0	28.0	27.0	30.0	18.0	29.0	21.5	28.0	22.0	13.0	18.0	20.0	30.0	19.0	20.0	27.0	20.0	17.0	24.0	19.0	36.5	21.0	16.5	18.0	18.0	20.0	16.0	30.0	25.0	14.0	17.0	27.0	23.0	62.0	34.0	21.0	17.0	24.0	26.0	30.0	27.0	22.0	29.0
21.0	27.5	23.0	25.0	23.0	22.0	20.0	23.0	24.0	26.0	24.0	23.0	17.0	26.0	33.0	29.0	21.0	23.0	32.0	24.0	21.0	19.0	20.0	23.0	21.0	26.0	29.0	64.0	26.0	22.0	28.0	13.0	29.0	14.0	19.0	20.0	22.0	16.0	22.0	18.0	70.0	57.0	16.5	20.0	29.0	19.5	15.0	27.0	20.0	25.0
28.0	33.0	22.0	22.0	22.0	21.0	18.0	27.0	18.5	26.0	15.0	22.0	27.0	25.0	30.0	30.0	23.0	26.0	30.0	15.0	30.0	19.0	22.0	18.0	30.0	24.0	28.0	68.0	26.5	19.0	13.0	25.0	24.0	19.0	16.0	19.0	26.0	15.0	24.0	18.0	71.0	53.0	16.0	17.0	19.0	13.0	29.0	21.0	17.0	17.0
22.0	24.0	21.0	14.0	21.0	28.0	17.0	26.0	18.5	29.0	29.5	26.0	29.0	32.0	20.0	20.0	23.0	29.0	17.0	21.0	16.0	19.5	14.0	29.0	16.0	26.0	32.0	29.0	27.0	29.0	17.0	15.0	21.0	26.0	20.0	20.0	18.0	25.0	29.0	25.0	67.0	27.0	24.0	18.0	31.0	15.0	24.0	17.0	18.0	16.0
27.0	27.0	15.0	15.0	16.0	19.0	22.0	23.0	20.0	25.5	26.0	26.0	30.0	17.0	25.0	20.0	20.0	19.0	24.0	30.0	23.0	17.0	20.0	15.0	26.0	25.0	29.0	32.0	12.0	21.0	26.0	18.0	22.0	16.0	23.0	17.0	28.0	27.0	20.0	30.0	66.0	28.0	26.0	21.0	21.5	24.0	16.0	22.0	30.0	24.0
30.0	29.0	22.0	26.0	15.0	24.0	17.0	13.5	16.0	28.0	22.0	24.0	26.0	31.0	26.0	21.0	16.0	16.0	25.0	18.0	24.0	25.0	17.0	16.0	24.0	17.0	23.0	20.0	23.0	31.0	28.0	15.0	18.0	19.0	14.0	22.0	27.0	29.0	29.0	24.0	73.5	27.0	25.0	13.0	13.0	27.0	28.0	24.0	22.0	12.0
20.0	22.0	18.0	17.0	20.0	26.0	22.0	26.0	17.0	19.0	28.0	29.0	18.0	17.0	28.0	19.0	23.0	22.0	30.0	29.5	18.0	29.0	28.0	16.0	23.0	19.0	21.0	19.0	25.0	21.0	21.0	17.0	20.0	21.0	20.0	25.0	18.0	26.0	23.0	16.0	37.0	37.0	23.0	14.0	19.0	20.0	20.0	20.0	15.0	29.0
24.0	22.5	27.0	24.0	25.0	22.0	20.0	22.0	22.0	18.0	25.0	17.0	11.0	25.0	34.0	22.0	22.0	24.0	23.0	23.0	33.0	27.0	20.0	26.0	28.0	16.0	27.0	30.0	18.0	27.0	13.0	18.0	28.0	22.5	22.0	23.0	22.5	18.0	21.0	23.0	42.0	70.0	21.0	25.0	15.0	26.0	20.0	18.0	19.0	17.0
35.0	22.0	18.0	28.0	17.0	25.0	19.0	28.0	19.0	26.0	27.0	31.0	21.0	29.0	25.0	25.0	13.0	14.0	26.0	33.0	21.0	31.0	12.0	16.0	26.0	24.0	54.0	33.0	14.5	17.0	19.0	16.0	18.0	22.0	17.0	23.0	24.0	25.0	29.0	24.0	38.5	38.0	19.0	17.0	23.0	17.0	20.0	28.0	17.0	14.0
24.0	31.5	22.0	29.0	26.0	16.0	21.0	21.0	17.0	16.0	27.0	19.0	21.0	20.5	26.0	28.0	16.0	17.0	21.0	18.0	29.0	17.5	30.0	23.0	33.0	27.0	52.0	22.0	23.0	23.0	13.0	26.0	22.0	18.0	19.0	26.0	24.0	13.0	53.0	18.0	91.0	18.0	27.0	27.0	15.0	26.0	16.0	24.0	17.0	15.0
27.0
27.0
15.0
14.0
27.0
30.0
24.0
26.0
12.0
19.0
28.5
26.0
23.5
16.0
21.0
24.0
16.0
14.0
20.0
20.0
16.0
27.0
20.0
27.5
22.0
26.5
39.0
21.0
32.0
27.0
60.0
35.0
33.0
21.0
25.0
36.0
21.0
23.0
31.0
23.0
26.0
21.0
31.0
25.0
26.0
21.0
19.0
25.0
25.0
25.0
27.0
22.0
25.0
21.0
20.5
19.0
20.0
25.0
17.0
24.5
29.0
21.0
24.0
28.0
18.0
25.0
29.0
28.5
24.0
20.0
18.0
27.0
	16.0	2.0
[truncated: 4 more columns]
