# Supplementary material for: Controlled release of growth factors using synthetic glycosaminoglycans in a modular macroporous scaffold for tissue regeneration
Source: Commun Biol. 2022 Dec 8;5:1349. doi: 10.1038/s42003-022-04305-9 (PMC9732287; doi:10.1038/s42003-022-04305-9)
Supplement: Supplementary file 14 — Supplementary Data 11 [file 42003_2022_4305_MOESM14_ESM.xlsx]

## Sheet: Sheet1
Growth factor	GAG	Kd (M)	Koff (1/s)	Kon (1/(M*s))	R Max (RU)	Average of chi2/ndof [RU2]	Growth factor	GAG	Kd (M)	Koff (1/s)	Kon (1/(M*s))	R Max (RU)	Average of chi2/ndof [RU2]	Growth factor	GAG	Kd (M)	Koff (1/s)	Kon (1/(M*s))	R Max (RU)	Average of chi2/ndof [RU2]
BMP2	GAG nr 3	3.05e-08	0.002241	73450	705.4	58.0033	BMP2	GAG nr 10	0	0	0	0	0	BMP2	GAG nr 19	6.82e-08	0.001536	22540	1899	87.9567
bNGF	GAG nr 3	1.69e-05	0.4166	24710	765.3	0.163797	bNGF	GAG nr 10	0	0	0	0	0	bNGF	GAG nr 19	0	0	0	0	0
CCN2	GAG nr 3	0	0	0	0	0	CCN2	GAG nr 10	0	0	0	0	0	CCN2	GAG nr 19	2.15e-08	0.02745	1279000	86.25	8.09533
CXCL12	GAG nr 3	1.11e-07	0.007728	69720	155	11.1	CXCL12	GAG nr 10	0	0	0	0	0	CXCL12	GAG nr 19	9.39e-09	0.000988	105200	78.09	0.266
CXCL4	GAG nr 3	7.11e-08	0.0006951	9774	536.2	0.261	CXCL4	GAG nr 10	2.49e-08	0.0003955	15910	314.6	0.4501	CXCL4	GAG nr 19	6.01e-09	9.752e-05	16230	370.8	1.46
FGF1	GAG nr 3	0	0	0	0	0	FGF1	GAG nr 10	1.01e-07	0.1356	1337000	46.75	8.28277	FGF1	GAG nr 19	1.68e-08	0.0108	643700	177.5	96.11
FGF10	GAG nr 3	1.91e-06	0.0007194	376.1	67180	487.9	FGF10	GAG nr 10	1.03e-06	0.0003977	385.6	60730	1036.53	FGF10	GAG nr 19	7.59e-07	0.000285	375.3	62060	1160.67
FGF2	GAG nr 3	1.79e-06	0.0009937	555.7	17670	39.24	FGF2	GAG nr 10	3.78e-07	0.0005163	1367	7893	66.7324	FGF2	GAG nr 19	5.16e-08	0.0002096	4060	5526	5.0036
HGF	GAG nr 3	1.62e-09	0.001417	874100	89.14	3.1255	HGF	GAG nr 10	1.45e-08	0.0003993	27600	2774	2.3995	HGF	GAG nr 19	2.71e-09	6.047e-05	22350	2780	2.2695
IP10	GAG nr 3	3.38e-06	0.001582	468.3	22960	76.58	IP10	GAG nr 10	0	0	0	0	0	IP10	GAG nr 19	2.76e-06	0.001404	509.5	21040	59.9533
KGF	GAG nr 3	0	0	0	0	0	KGF	GAG nr 10	0	0	0	0	0	KGF	GAG nr 19	3.94e-08	0.0432	1096000	35.48	8.7395
NRG1	GAG nr 3	0	0	0	0	0	NRG1	GAG nr 10	4.12e-08	0.01712	415800	6.296	0.170725	NRG1	GAG nr 19	6.42e-09	0.007333	1143000	111.4	29.3803
PDGF-AA	GAG nr 3	4.56e-08	7.926e-05	1738	57880	524.7	PDGF-AA	GAG nr 10	2.82e-08	5.595e-05	1983	52170	1422.17	PDGF-AA	GAG nr 19	1.29e-08	2.28e-05	1769	53450	572.333
PTN	GAG nr 3	6.57e-08	7.353e-05	1120	20330	145.1	PTN	GAG nr 10	4.69e-08	5.851e-05	1248	14370	102.04	PTN	GAG nr 19		0	1263	15140	110.65
SHH	GAG nr 3	0	0	0	0	0	SHH	GAG nr 10	0	0	0	0	0	SHH	GAG nr 19	2.05e-07	0.0002552	1245	607.1	1.3235
TGFb1	GAG nr 3	0	0	0	0	0	TGFb1	GAG nr 10	0	0	0	0	0	TGFb1	GAG nr 19	1.67e-06	0.07309	43700	759.8	3.29228
VEGF	GAG nr 3	0	0	0	0	0	VEGF	GAG nr 10	0	0	0	0	0	VEGF	GAG nr 19	1.37e-07	0.0335	244600	62.79	0.312367
Growth factor	GAG	Kd (M)	Koff (1/s)	Kon (1/(M*s))	R Max (RU)	Average of chi2/ndof [RU2]	Growth factor	GAG	Kd (M)	Koff (1/s)	Kon (1/(M*s))	R Max (RU)	Average of chi2/ndof [RU2]	Growth factor	GAG	Kd (M)	Koff (1/s)	Kon (1/(M*s))	R Max (RU)	Average of chi2/ndof [RU2]
BMP2	GAG nr 26	3.61e-08	0.001359	37630	979.9	32.7037	BMP2	GAG nr 34	1.37e-08	0.00152	111300	256.7	17.0233	BMP2	GAG nr 43	3.71e-08	0.002642	71200	330.2	14.627
bNGF	GAG nr 26	1.72e-07	0.08083	469900	25.64	0.750273	bNGF	GAG nr 34	0	0	0	0	0	bNGF	GAG nr 43	0	0	0	0	0
CCN2	GAG nr 26	0	0	0	0	0	CCN2	GAG nr 34	0	0	0	0	0	CCN2	GAG nr 43	0	0	0	0	0
CXCL12	GAG nr 26	6.37e-09	0.0007759	121800	72.52	0.1638	CXCL12	GAG nr 34	1.92e-08	0.0005048	26310	155.4	0.2045	CXCL12	GAG nr 43	3.31e-08	0.003057	92280	58.63	0.3673
CXCL4	GAG nr 26	2.88e-08	0.0003414	11880	379.5	0.26	CXCL4	GAG nr 34	8.65e-08	0.0002915	3371	530.6	0.1212	CXCL4	GAG nr 43	3.54e-08	0.0003189	9006	248.8	0.1945
FGF1	GAG nr 26	9.04e-08	0.06515	721100	90.59	22.02	FGF1	GAG nr 34	3.54e-07	0.2671	754300	57.68	3.67363	FGF1	GAG nr 43	1.8e-07	0.1302	725000	89.7	9.72233
FGF10	GAG nr 26	4.69e-07	0.000183	390.5	56190	668.433	FGF10	GAG nr 34	2.39e-07	8.649e-05	361.8	38870	185.8	FGF10	GAG nr 43	1.08e-06	0.0004268	393.5	34230	293.087
FGF2	GAG nr 26	1.37e-08	0.0008144	59360	186.4	0.30021	FGF2	GAG nr 34	1.64e-09	0	20910	238.6	4.27068	FGF2	GAG nr 43	1.76e-09	0.0008999	511500	16.42	0.546397
HGF	GAG nr 26	5.44e-09	0.000192	35290	2210	9.385	HGF	GAG nr 34	2.25e-09	5.773e-05	25700	2318	2.8465	HGF	GAG nr 43	1.38e-09	0.0007517	545400	77.92	0.6059
IP10	GAG nr 26	1.8e-06	0.0009273	514.8	16690	23.5267	IP10	GAG nr 34	1.92e-06	0.001067	556.3	11520	15.26	IP10	GAG nr 43	3.68e-06	0.001857	504.5	8826	14.7963
KGF	GAG nr 26	0	0	0	0	0	KGF	GAG nr 34	0	0	0	0	0	KGF	GAG nr 43	0	0	0	0	0
NRG1	GAG nr 26	4.5e-08	0.0489	1087000	12.87	0.2042	NRG1	GAG nr 34	9e-09	0.02196	2440000	3.622	0.24805	NRG1	GAG nr 43	0	0	0	0	0
PDGF-AA	GAG nr 26	2.78e-08	4.974e-05	1789	56560	751.967	PDGF-AA	GAG nr 34	2.15e-08	3.366e-05	1565	36540	151.12	PDGF-AA	GAG nr 43	3.25e-08	5.229e-05	1607	40950	176.763
PTN	GAG nr 26	3.72e-08	4.154e-05	1116	16750	112.25	PTN	GAG nr 34		0	1091	10250	30.5633	PTN	GAG nr 43	1.01e-07	0.0001069	1061	10210	25.291
SHH	GAG nr 26	8.15e-09	0.0005374	65950	14.89	1.08755	SHH	GAG nr 34	1.04e-08	0.0006406	61900	12.81	0.86645	SHH	GAG nr 43	1.38e-08	0.001824	132700	5.222	1.23205
TGFb1	GAG nr 26	0	0	0	0	0	TGFb1	GAG nr 34	0	0	0	0	0	TGFb1	GAG nr 43	0	0	0	0	0
VEGF	GAG nr 26	0	0	0	0	0	VEGF	GAG nr 34	5.23e-09	0.01479	2831000	7.102	0.583867	VEGF	GAG nr 43	0	0	0	0	0
