# Supplementary material for: Controlled release of growth factors using synthetic glycosaminoglycans in a modular macroporous scaffold for tissue regeneration
Source: Commun Biol. 2022 Dec 8;5:1349. doi: 10.1038/s42003-022-04305-9 (PMC9732287; doi:10.1038/s42003-022-04305-9)
Supplement: Supplementary file 15 — Supplementary Data 12 [file 42003_2022_4305_MOESM15_ESM.xlsx]

## Sheet: Sheet1
				IL-4	MMP8	IL-6	TIMP-1	VEGF	FGF2	Giant cell present	Blood vessle per area	Cells in M1 staining	M1 Macrophages	M1 Macrophages dvided by cell count	Cells in M2 staining	M2 Macrophages	M2 Macrophages dvided by cell count	M2 divided by M1+M2 (both normalized to cell count)
1	Pure Cryogel	Day 14	Group 1	176.321	530115	NaN	1021.34	20.8046	NaN	0	0.000119	62374	7711	0.123625	66478	7139	0.107389	0.464859
2	Pure Cryogel	Day 14	Group 1	189.914	205554	NaN	889.562	21.4678	NaN	0	1.32e-05	145542	36717	0.252278	147877	15798	0.106832	0.297491
3	Pure Cryogel	Day 14	Group 1	165.299	353033	NaN	907.415	20.1405	NaN	0	Missing	38162	12570	0.329385	38444.5	6218	0.16174	0.329325
4	Pure Cryogel	Day 14	Group 1	170.828	495666	NaN	1064.3	18.8095	NaN	0	4.81e-06	71083	22104	0.31096	70526	9998	0.141763	0.313134
5	Pure Cryogel	Day 14	Group 1	177.689	134724	NaN	1419.35	21.7991	NaN	0	4.4e-05	70202	18796	0.267742	74061	6430	0.0868203	0.244866
6	Pure Cryogel	Day 28	Group 2	179.055	171453	NaN	643.921	21.1363	NaN	0	0.000107	90869	8579	0.0944106	93509	9189	0.0982686	0.510011
7	Pure Cryogel	Day 28	Group 2	179.055	231070	NaN	475.413	21.4678	NaN	1	0.00146	62107	5957	0.0959151	67243	1864	0.0277204	0.22421
8	Pure Cryogel	Day 28	Group 2	156.936	361390	NaN	1773.84	18.8095	NaN	Missing	8.21e-05	122483	15951	0.13023	125735	10398	0.0826977	0.388383
9	Pure Cryogel	Day 28	Group 2	176.321	174157	NaN	1302.47	23.1223	NaN	1	3.11e-05	64700	10744	0.166059	63682	3613	0.056735	0.254653
10	Pure Cryogel	Day 28	Group 2	165.299	224327	NaN	1302.47	20.4726	NaN	0	0.000257	116018	3114	0.0268407	117536	3112	0.026477	0.49659
11	Pure Cryogel	Day 56	Group 3	185.327	690239	NaN	2848.19	28.5815	NaN	1	0.000415	164552	2861.5	0.0173897	170865	2906	0.0170076	0.494446
12	Pure Cryogel	Day 56	Group 3	207.798	525969	NaN	1219.49	26.0575	NaN	1	0.000505	69523.5	3188	0.045855	72960	509	0.00697643	0.132051
13	Pure Cryogel	Day 56	Group 3	197.839	432753	NaN	607.571	24.7782	NaN	1	0.000755	48986	4929	0.100621	45825	725	0.0158211	0.135871
14	Pure Cryogel	Day 56	Group 3	210.908	647230	NaN	1380.35	29.3645	NaN	1	0.000258	80079.5	2573	0.0321306	77072	932	0.0120926	0.273445
15	Pure Cryogel	Day 56	Group 3	197.838	495390	NaN	1039.22	26.6443	NaN	Missing	0.000461	92289	4921	0.0533216	93691	596	0.00636134	0.106585
16	Cryogel with GAG	Day 14	Group 4	161.129	143489	NaN	747.459	19.4755	NaN	0	0.000144	103490	12599	0.121741	102957	9205	0.0894063	0.42343
17	Cryogel with GAG	Day 14	Group 4	162.521	286732	NaN	572.202	19.8081	NaN	0	4.82e-06	103014	16044	0.155747	106746	7463	0.0699136	0.309818
18	Cryogel with GAG	Day 14	Group 4	151.309	243754	NaN	1840.42	26.4169	NaN	0	0.000465	155009	22056	0.142289	156115	14824	0.0949556	0.400244
19	Cryogel with GAG	Day 14	Group 4	165.299	144931	NaN	1097.32	17.4747	NaN	0	0.000502	74678	20778	0.278235	72620	2622	0.0361058	0.114862
20	Cryogel with GAG	Day 14	Group 4	151.309	281064	NaN	668.45	16.8057	NaN	Missing	6.45e-07	32169	4230.5	0.131509	32918	6018.5	0.182833	0.581638
21	Cryogel with GAG	Day 28	Group 5	154.128	401202	NaN	1597.36	16.8057	NaN	0	0.000144	97604	60136	0.616122	106158	1	9.41992e-06	1.52888e-05
22	Cryogel with GAG	Day 28	Group 5	162.521	390121	NaN	997.519	16.4708	NaN	0	Missing	132986	6484	0.048757	134373	6187	0.0460435	0.485688
23	Cryogel with GAG	Day 28	Group 5	155.533	250897	NaN	2006.09	20.4726	NaN	Missing	Missing	Missing	Missing	#DIV/0!	Missing	Missing	Missing	#DIV/0!
24	Cryogel with GAG	Day 28	Group 5	142.785	593269	NaN	1170.02	20.8046	NaN	0	5.44e-07	197951	18549.5	0.0937075	183791	13268.5	0.0721934	0.43516
25	Cryogel with GAG	Day 28	Group 5	176.321	179523	NaN	1480.7	21.4678	NaN	0	0.000626	55092	10546	0.191425	55473	4849	0.0874119	0.313487
26	Cryogel with GAG	Day 56	Group 6	199.077	316549	NaN	1238.9	26.8404	NaN	Missing	Missing	Missing	Missing	#DIV/0!	Missing	Missing	Missing	#DIV/0!
27	Cryogel with GAG	Day 56	Group 6	197.838	528958	NaN	2202.68	28.3981	NaN	0	0.000153	93874	2197.5	0.023409	93533	1088.5	0.0116376	0.33206
28	Cryogel with GAG	Day 56	Group 6	215.263	311641	NaN	2300.46	29.5603	NaN	1	0.0015	89098	2735	0.0306965	89420	649	0.00725788	0.191226
29	Cryogel with GAG	Day 56	Group 6	191.612	582027	NaN	1351.63	32.2485	NaN	1	0.000547	128450	5208	0.040545	121911	593	0.0048642	0.107119
30	Cryogel with GAG	Day 56	Group 6	210.286	386805	NaN	1792.85	34.15	NaN	Missing	Missing	91758	5940	0.0647355	112942	3374	0.0298737	0.315759
31	Cryogel with VEGF	Day 14	Group 7	179.055	360870	NaN	929.6	22.1302	NaN	0	2.64e-06	99766	14316	0.143496	95821	6977	0.0728128	0.336616
32	Cryogel with VEGF	Day 14	Group 7	176.321	417129	1.48183	2244.7	23.7827	NaN	0	2.33e-05	181542	43448	0.239328	171857	19534	0.113664	0.322003
33	Cryogel with VEGF	Day 14	Group 7	158.336	293481	NaN	1379.91	18.1426	NaN	0	0.000355	112660	38963.5	0.345852	110822	19272.5	0.173906	0.33459
34	Cryogel with VEGF	Day 14	Group 7	Missing	Missing	Missing	Missing	Missing	Missing	0	0.00144	74429	16698	0.224348	67807	10556.5	0.155685	0.409661
35	Cryogel with VEGF	Day 14	Group 7	151.309	235325	NaN	537.14	17.8088	NaN	0	0.000639	65988	17133	0.259638	71414	3308	0.0463214	0.151397
36	Cryogel with VEGF	Day 28	Group 8	145.638	171453	NaN	726.182	16.1356	NaN	0	0.000475	94395	12098	0.128164	95867	7482	0.0780456	0.378478
37	Cryogel with VEGF	Day 28	Group 8	142.785	108670	NaN	752.162	19.1426	NaN	0	0.000871	43839	2385	0.0544036	46332	1634	0.0352672	0.393296
38	Cryogel with VEGF	Day 28	Group 8	154.128	712598	NaN	2162.34	19.1426	NaN	0	0.000239	121192	19218	0.158575	125055	12544	0.100308	0.387465
39	Cryogel with VEGF	Day 28	Group 8	162.521	471276	NaN	464.381	20.9705	NaN	0	0.000423	93458	10599	0.113409	92814	6973	0.0751288	0.398481
40	Cryogel with VEGF	Day 28	Group 8	181.781	355129	NaN	1049.31	20.4726	NaN	Missing	Missing	Missing	Missing	#DIV/0!	Missing	Missing	Missing	#DIV/0!
41	Cryogel with VEGF	Day 56	Group 9	179.143	463311	NaN	750.631	23.4936	NaN	1	0.000327	87751	1200	0.0136751	81463	249	0.0030566	0.182684
42	Cryogel with VEGF	Day 56	Group 9	195.349	681214	NaN	2592.38	26.2539	NaN	1	0.000321	43040.5	4067	0.0944924	45021.5	193	0.00428684	0.0433982
43	Cryogel with VEGF	Day 56	Group 9	200.329	270590	NaN	1012.22	26.0582	NaN	1	0.000325	70992.5	8353.5	0.117667	75022.5	2146	0.0286048	0.195558
44	Cryogel with VEGF	Day 56	Group 9	192.858	337911	NaN	2459.8	28.9754	NaN	0	0.000119	88659.5	7925	0.0893869	84906	1029.5	0.0121252	0.119446
45	Cryogel with VEGF	Day 56	Group 9	191.612	578537	NaN	1795.94	29.9457	NaN	1	0.00044	169153	14886	0.0880032	178994	876	0.00489402	0.0526821
46	Cryogel with GAG and VEGF	Day 14	Group 10	154.128	267291	NaN	1223.13	19.1426	NaN	0	0.000393	160573	28082.5	0.174889	163876	17151.5	0.104661	0.374392
47	Cryogel with GAG and VEGF	Day 14	Group 10	148.48	419104	19.9312	949.447	20.8046	NaN	0	3.72e-05	139706	22901	0.163923	132582	10330	0.077914	0.322176
48	Cryogel with GAG and VEGF	Day 14	Group 10	173.579	271910	NaN	656.223	17.1403	NaN	0	0.000374	68657	18077	0.263294	74576.5	13929	0.186775	0.414991
49	Cryogel with GAG and VEGF	Day 14	Group 10	165.299	150650	NaN	1440.52	17.1403	NaN	0	0.000267	65875	16389	0.248789	71675	9509	0.132668	0.347793
50	Cryogel with GAG and VEGF	Day 14	Group 10	Missing	Missing	Missing	Missing	Missing	Missing	0	0.000771	152386	31316	0.205504	153427	6034	0.0393281	0.160633
51	Cryogel with GAG and VEGF	Day 28	Group 11	142.785	543222	1.48183	1594.38	20.8046	NaN	Missing	Missing	140012	12415.5	0.0886745	98000	5145.5	0.0525051	0.371903
52	Cryogel with GAG and VEGF	Day 28	Group 11	192.611	361390	NaN	938.434	19.1426	NaN	1	0.00031	126962	12956	0.102046	118667	6986	0.0588706	0.365845
53	Cryogel with GAG and VEGF	Day 28	Group 11	176.321	737775	45.4809	2240.82	22.1302	NaN	Missing	Missing	165008	34427.5	0.208642	162220	10270	0.0633091	0.232796
54	Cryogel with GAG and VEGF	Day 28	Group 11	174.951	299620	NaN	942.843	19.4755	NaN	1	0.000219	65855	9729.5	0.147741	47573	3281	0.0689677	0.31825
55	Cryogel with GAG and VEGF	Day 28	Group 11	173.579	398191	NaN	1122.72	19.8081	NaN	0	0.000541	62694	24539	0.391409	52579.5	543	0.0103272	0.0257065
56	Cryogel with GAG and VEGF	Day 56	Group 12	179.145	375634	NaN	1770.35	27.6212	NaN	Missing	Missing	Missing	Missing	#DIV/0!	Missing	Missing	Missing	#DIV/0!
57	Cryogel with GAG and VEGF	Day 56	Group 12	193.48	450959	NaN	980.215	23.0929	NaN	1	0.000313	148199	7807	0.0526792	133695	4603	0.0344291	0.395245
58	Cryogel with GAG and VEGF	Day 56	Group 12	184.755	213659	NaN	1141.02	55.3159	NaN	Missing	0.000303	66773.5	3519	0.0527005	62702	212.5	0.00338905	0.060422
59	Cryogel with GAG and VEGF	Day 56	Group 12	179.771	249841	NaN	1084.93	23.0966	NaN	Missing	Missing	Missing	Missing	#DIV/0!	Missing	Missing	Missing	#DIV/0!
60	Cryogel with GAG and VEGF	Day 56	Group 12	201.57	615438	NaN	1238.83	25.8564	NaN	1	0.000108	134000	6540.5	0.0488095	133448	3612.5	0.0270706	0.356755
61	Cryogel with FGF2	Day 14	Group 13	148.48	215639	NaN	1300.42	19.1426	NaN	0	0.000412	101288	17257	0.170376	99994	9484	0.0948457	0.35761
62	Cryogel with FGF2	Day 14	Group 13	156.936	183509	NaN	931.811	20.1405	NaN	0	6.04e-05	103952	10317.5	0.0992525	95148	12557	0.131973	0.570755
63	Cryogel with FGF2	Day 14	Group 13	142.785	564673	NaN	1064.3	19.4755	NaN	0	9.15e-05	62088	43699	0.703824	63063	2	3.17143e-05	4.5058e-05
64	Cryogel with FGF2	Day 14	Group 13	162.521	175504	NaN	1827.71	22.1302	NaN	0	1.29e-05	140974	37887	0.268752	144314	24345	0.168695	0.385635
65	Cryogel with FGF2	Day 14	Group 13	148.48	347774	NaN	945.046	18.1426	NaN	0	6.82e-06	163512	10511	0.0642827	166452	29644	0.178094	0.734782
66	Cryogel with FGF2	Day 28	Group 14	142.785	183509	NaN	714.277	14.4552	NaN	1	0.000385	100012	10085	0.100838	97188	5873	0.0604293	0.374715
67	Cryogel with FGF2	Day 28	Group 14	142.785	438683	NaN	1074.97	16.6383	NaN	Missing	0.000291	102996	15685	0.152287	102118	6721	0.065816	0.301765
68	Cryogel with FGF2	Day 28	Group 14	142.785	435766	NaN	1162.69	17.8088	NaN	0	0.000555	74160	3679	0.049609	91620	17880	0.195154	0.797318
69	Cryogel with FGF2	Day 28	Group 14	154.128	262645	NaN	1007.28	19.8081	NaN	0	5.34e-05	115547	15100	0.130683	108956	12603	0.115671	0.469531
70	Cryogel with FGF2	Day 28	Group 14	176.321	124234	NaN	1538.68	20.4726	NaN	0	0.000845	102843	33653	0.327227	99584	2588	0.0259881	0.0735759
71	Cryogel with FGF2	Day 56	Group 15	185.999	570623	NaN	1351.53	25.4515	NaN	0	0.000728	137216	8208.5	0.0598217	136098	6381	0.0468852	0.439383
72	Cryogel with FGF2	Day 56	Group 15	182.879	599457	NaN	3409.47	28.9692	NaN	1	4.82e-05	196160	3928	0.0200245	202333	1531	0.00756673	0.274244
73	Cryogel with FGF2	Day 56	Group 15	184.13	575685	NaN	682.584	27.2215	NaN	0	3.66e-07	201696	10481	0.0519645	208364	8197	0.0393399	0.430865
74	Cryogel with FGF2	Day 56	Group 15	175.403	337205	NaN	3500.81	32.8207	NaN	0	1.51e-06	128315	3842	0.0299419	145366	5543	0.0381313	0.560151
75	Cryogel with FGF2	Day 56	Group 15	181.628	480825	NaN	3970.34	24.5808	NaN	1	0.000168	151498	6717	0.0443374	154784	311	0.00200925	0.0433526
76	Cryogel with VEGF and FGF2	Day 14	Group 16	142.785	267291	NaN	1161.64	20.4726	NaN	0	0.000169	165842	27027	0.162968	151250	4700	0.0310744	0.160142
77	Cryogel with VEGF and FGF2	Day 14	Group 16	131.245	229238	NaN	1215.87	19.1426	NaN	0	2.87e-05	139964	28659	0.20476	125791	23994	0.190745	0.482282
78	Cryogel with VEGF and FGF2	Day 14	Group 16	142.785	541421	NaN	2144.89	23.7827	NaN	0	7.48e-05	116795	26864	0.23001	119423	18870	0.15801	0.407221
79	Cryogel with VEGF and FGF2	Day 14	Group 16	187.211	383011	NaN	742.747	19.4755	NaN	0	Missing	39392.5	12496.5	0.31723	38783	4094	0.105562	0.249678
80	Cryogel with VEGF and FGF2	Day 14	Group 16	170.828	180855	NaN	695.099	19.4755	NaN	0	0.000244	88600	12226	0.137991	94480	15283	0.161759	0.539647
81	Cryogel with VEGF and FGF2	Day 28	Group 17	134.15	662100	NaN	702.311	14.4552	NaN	1	0.000125	110567	7607	0.0687999	100275	8280	0.0825729	0.545494
82	Cryogel with VEGF and FGF2	Day 28	Group 17	159.734	255619	NaN	940.639	15.1283	NaN	0	0.000115	111677	10147	0.0908602	108613	6456	0.0594404	0.395477
83	Cryogel with VEGF and FGF2	Day 28	Group 17	165.299	418117	NaN	1302.47	20.1405	NaN	1	0.000195	89491	18980	0.212088	104882	13528	0.128983	0.37817
84	Cryogel with VEGF and FGF2	Day 28	Group 17	166.685	314502	NaN	876.108	18.8095	NaN	0	0.000628	82883	14065	0.169697	89966	7068	0.078563	0.316455
85	Cryogel with VEGF and FGF2	Day 28	Group 17	159.734	417129	NaN	1393.08	23.1223	NaN	0	1.13e-06	154584	16266	0.105224	150546	4668	0.0310071	0.227606
86	Cryogel with VEGF and FGF2	Day 56	Group 18	189.117	361238	NaN	1482.55	27.4182	NaN	1	5.59e-05	115376	1379.5	0.0119566	113144	841	0.00743301	0.38335
87	Cryogel with VEGF and FGF2	Day 56	Group 18	166.049	483162	NaN	1618.5	24.4816	NaN	1	0.000967	150152	7196	0.0479248	138674	2368	0.017076	0.262705
88	Cryogel with VEGF and FGF2	Day 56	Group 18	171.041	118197	NaN	4854.06	24.1875	NaN	1	0.000509	Missing	Missing	#DIV/0!	Missing	Missing	Missing	#DIV/0!
89	Cryogel with VEGF and FGF2	Day 56	Group 18	179.149	469207	NaN	2837.37	27.4262	NaN	1	0.000604	112078	4562	0.0407038	110352	3163	0.0286628	0.413208
90	Cryogel with VEGF and FGF2	Day 56	Group 18	172.289	422852	NaN	1756.54	23.8902	NaN	1	0.000153	97597	9988	0.102339	98064.5	268	0.0027329	0.0260097
91	Cryogel with GAG and FGF2	Day 14	Group 19	139.92	210618	NaN	1186.73	16.1356	NaN	0	9.42e-07	139486	21255	0.15238	140052	13756.5	0.0982246	0.39195
92	Cryogel with GAG and FGF2	Day 14	Group 19	134.15	192695	NaN	922.959	16.4708	NaN	0	0.000177	75060.5	15733	0.209604	86653.5	10767	0.124253	0.372175
93	Cryogel with GAG and FGF2	Day 14	Group 19	152.72	140589	NaN	911.864	18.1426	NaN	0	0.000778	66615	11776	0.176777	64626	9816	0.151889	0.462138
94	Cryogel with GAG and FGF2	Day 14	Group 19	151.309	354082	NaN	2593.71	22.4611	NaN	0	4.07e-06	217067	35935	0.165548	203772	25847	0.126843	0.433813
95	Cryogel with GAG and FGF2	Day 14	Group 19	139.92	252080	NaN	801.024	16.1356	NaN	0	7.61e-05	122651	35179	0.286822	121306	4966	0.0409376	0.124901
96	Cryogel with GAG and FGF2	Day 28	Group 20	155.533	266132	NaN	611.561	11.2391	NaN	0	0.000772	52377	13156.5	0.251188	54729	4368.5	0.0798206	0.241143
97	Cryogel with GAG and FGF2	Day 28	Group 20	148.48	310119	NaN	1261.38	15.4643	NaN	0	0.000298	85142	17575	0.20642	78001	6880	0.088204	0.299378
98	Cryogel with GAG and FGF2	Day 28	Group 20	137.042	204281	NaN	2127.43	17.1403	NaN	1	0.000917	38207	6697.5	0.175295	36110.5	1914.5	0.0530178	0.232216
99	Cryogel with GAG and FGF2	Day 28	Group 20	154.128	713415	NaN	1078.17	17.4747	NaN	0	2.51e-05	144966	22055	0.15214	135030	15580	0.115381	0.431298
100	Cryogel with GAG and FGF2	Day 28	Group 20	151.309	338768	NaN	885.083	13.1051	NaN	0	0.0002	104224	23185	0.222454	98918	3478	0.0351604	0.136485
101	Cryogel with GAG and FGF2	Day 56	Group 21	154.186	306193	NaN	1644.96	25.4678	NaN	Missing	Missing	Missing	Missing	#DIV/0!	Missing	Missing	Missing	#DIV/0!
102	Cryogel with GAG and FGF2	Day 56	Group 21	155.434	476609	NaN	1671.58	25.2718	NaN	1	1.19e-05	167603	3657	0.0218194	169514	4130	0.0243638	0.527546
103	Cryogel with GAG and FGF2	Day 56	Group 21	168.546	293568	NaN	1200.26	24.2864	NaN	0	7.68e-07	102681	3590	0.0349627	98753	2115	0.0214171	0.379872
104	Cryogel with GAG and FGF2	Day 56	Group 21	182.889	353977	NaN	1362.07	24.4839	NaN	Missing	8.64e-05	84489	1867	0.0220976	72783.5	1474	0.0202518	0.478209
105	Cryogel with GAG and FGF2	Day 56	Group 21	172.91	440710	NaN	874.858	22.498	NaN	0	1.37e-05	72915.5	2470.5	0.0338817	80119.5	1618.5	0.0202011	0.373522
106	Cryogel with GAG, VEGF and FGF2	Day 14	Group 22	145.638	386064	NaN	1140.64	15.8001	NaN	0	0.000143	126410	14607	0.115553	136630	9765	0.0714704	0.382148
107	Cryogel with GAG, VEGF and FGF2	Day 14	Group 22	148.48	461775	NaN	1390.04	14.7919	NaN	0	0.000176	150126	22323	0.148695	135958	9725	0.0715294	0.324802
108	Cryogel with GAG, VEGF and FGF2	Day 14	Group 22	145.638	1.2301e+06	NaN	1241.77	20.1405	NaN	0	1.88e-05	199647	25980	0.13013	142427	22531	0.158193	0.548667
109	Cryogel with GAG, VEGF and FGF2	Day 14	Group 22	173.579	456041	NaN	1195.07	26.0882	NaN	0	2.3e-05	111631	33296	0.298268	102750	16180.5	0.157475	0.345535
110	Cryogel with GAG, VEGF and FGF2	Day 14	Group 22	142.785	327523	NaN	1089.88	20.1405	NaN	Missing	Missing	73753	5874	0.0796442	74297.5	11052	0.148753	0.651291
111	Cryogel with GAG, VEGF and FGF2	Day 28	Group 23	173.579	278785	NaN	1157.45	19.1426	NaN	0	2.29e-05	142624	15777	0.11062	138372	11681	0.0844174	0.432828
112	Cryogel with GAG, VEGF and FGF2	Day 28	Group 23	162.521	255619	NaN	818.26	17.8088	NaN	0	0.000109	132474	8708	0.0657337	126964	6003.5	0.0472851	0.418383
113	Cryogel with GAG, VEGF and FGF2	Day 28	Group 23	173.579	476000	NaN	1086.69	18.8095	NaN	0	4.78e-05	125840	8423	0.0669345	150636	8341	0.0553719	0.452731
114	Cryogel with GAG, VEGF and FGF2	Day 28	Group 23	145.638	345662	NaN	1165.83	20.3066	NaN	0	6.99e-06	168224	17310	0.102899	171107	4333	0.0253233	0.197496
115	Cryogel with GAG, VEGF and FGF2	Day 28	Group 23	137.042	591960	NaN	1242.8	22.1302	NaN	0	1.23e-05	201703	12001	0.0594984	187102	10412	0.0556488	0.483284
116	Cryogel with GAG, VEGF and FGF2	Day 56	Group 24	154.185	470325	NaN	1333.16	21.4982	NaN	Missing	5.78e-05	61106.5	9566	0.156546	61464	3066	0.0498829	0.241646
117	Cryogel with GAG, VEGF and FGF2	Day 56	Group 24	190.978	398580	NaN	1509.76	24.2618	NaN	Missing	Missing	Missing	Missing	Missing	Missing	Missing	Missing	Missing
118	Cryogel with GAG, VEGF and FGF2	Day 56	Group 24	174.148	350750	NaN	1349.01	23.2929	NaN	Missing	Missing	Missing	Missing	Missing	Missing	Missing	Missing	Missing
119	Cryogel with GAG, VEGF and FGF2	Day 56	Group 24	155.427	359921	NaN	1197.22	24.2829	NaN	Missing	Missing	Missing	Missing	Missing	Missing	Missing	Missing	Missing
120	Cryogel with GAG, VEGF and FGF2	Day 56	Group 24	167.298	332956	NaN	972.628	25.2725	NaN	Missing	Missing	Missing	Missing	Missing	Missing	Missing	Missing	Missing
