# Supplementary material for: Controlled release of growth factors using synthetic glycosaminoglycans in a modular macroporous scaffold for tissue regeneration
Source: Commun Biol. 2022 Dec 8;5:1349. doi: 10.1038/s42003-022-04305-9 (PMC9732287; doi:10.1038/s42003-022-04305-9)
Supplement: Supplementary file 16 — Supplementary Data 13 [file 42003_2022_4305_MOESM16_ESM.xlsx]

## Sheet: Sheet1
group	Strain_percent (%)	Stress (Pa)
Cryogel 100-200	0.16	19.97
Cryogel 100-200	0.32	19.43
Cryogel 100-200	0.48	20.4743
Cryogel 100-200	0.64	20.9967
Cryogel 100-200	0.8	19.52
Cryogel 100-200	0.96	20.5787
Cryogel 100-200	1.12	21.4717
Cryogel 100-200	1.28	21.79
Cryogel 100-200	1.44	19.74
Cryogel 100-200	1.6	19.9713
Cryogel 100-200	1.76	21.3378
Cryogel 100-200	1.92	20.844
Cryogel 100-200	2.08	20.39
Cryogel 100-200	2.24	22.539
Cryogel 100-200	2.4	21.89
Cryogel 100-200	2.56	22.2744
Cryogel 100-200	2.72	22.6088
Cryogel 100-200	2.88	21.0642
Cryogel 100-200	3.04	23.215
Cryogel 100-200	3.2	23.5864
Cryogel 100-200	3.36	22.96
Cryogel 100-200	3.52	22.669
Cryogel 100-200	3.68	21.7764
Cryogel 100-200	3.84	21.3771
Cryogel 100-200	4	23.8825
Cryogel 100-200	4.16	21.8364
Cryogel 100-200	4.32	23.6414
Cryogel 100-200	4.48	23.4808
Cryogel 100-200	4.64	24.886
Cryogel 100-200	4.8	25.2007
Cryogel 100-200	4.96	23.4867
Cryogel 100-200	5.12	25.3711
Cryogel 100-200	5.28	24.149
Cryogel 100-200	5.44	26.399
Cryogel 100-200	5.6	24.08
Cryogel 100-200	5.76	27.205
Cryogel 100-200	5.92	24.2529
Cryogel 100-200	6.08	26.2664
Cryogel 100-200	6.24	25.8693
Cryogel 100-200	6.4	24.6856
Cryogel 100-200	6.56	27.6033
Cryogel 100-200	6.72	26.2531
Cryogel 100-200	6.88	24.8277
Cryogel 100-200	7.04	25.4041
Cryogel 100-200	7.2	27.4013
Cryogel 100-200	7.36	26.8006
Cryogel 100-200	7.52	30.0058
Cryogel 100-200	7.68	28.8806
Cryogel 100-200	7.84	30.7745
Cryogel 100-200	8	29.8062
Cryogel 100-200	8.16	29.8333
Cryogel 100-200	8.32	29.1328
Cryogel 100-200	8.48	28.7087
Cryogel 100-200	8.64	28.3679
Cryogel 100-200	8.8	27.09
Cryogel 100-200	8.96	35.2125
Cryogel 100-200	9.12	30.348
Cryogel 100-200	9.28	29.8762
Cryogel 100-200	9.44	31.9
Cryogel 100-200	9.6	27.2536
Cryogel 100-200	9.76	28.9672
Cryogel 100-200	9.92	30.0583
Cryogel 100-200	10.08	28.9946
Cryogel 100-200	10.24	31.2579
Cryogel 100-200	10.4	30.16
Cryogel 100-200	10.56	31.3394
Cryogel 100-200	10.72	33.2026
Cryogel 100-200	10.88	31.6981
Cryogel 100-200	11.04	31.0553
Cryogel 100-200	11.2	31.8967
Cryogel 100-200	11.36	33.667
Cryogel 100-200	11.52	32.982
Cryogel 100-200	11.68	30.6163
Cryogel 100-200	11.84	35.33
Cryogel 100-200	12	34.4885
Cryogel 100-200	12.16	34.9515
Cryogel 100-200	12.32	33.7017
Cryogel 100-200	12.48	32.6027
Cryogel 100-200	12.64	33.8058
Cryogel 100-200	12.8	30.7033
Cryogel 100-200	12.96	34.256
Cryogel 100-200	13.12	37.3976
Cryogel 100-200	13.28	38.3828
Cryogel 100-200	13.44	37.474
Cryogel 100-200	13.6	38.09
Cryogel 100-200	13.76	42.8414
Cryogel 100-200	13.92	36.47
Cryogel 100-200	14.08	36.165
Cryogel 100-200	14.24	36.2186
Cryogel 100-200	14.4	34.8492
Cryogel 100-200	14.56	44.1064
Cryogel 100-200	14.72	39.0422
Cryogel 100-200	14.88	37.6806
Cryogel 100-200	15.04	39.0207
Cryogel 100-200	15.2	34.35
Cryogel 100-200	15.36	36.1494
Cryogel 100-200	15.52	38.7362
Cryogel 100-200	15.68	34.7233
Cryogel 100-200	15.84	38.4386
Cryogel 100-200	16	38.7792
Cryogel 100-200	16.16	36.3895
Cryogel 100-200	16.32	43.3819
Cryogel 100-200	16.48	35.3708
Cryogel 100-200	16.64	40.9484
Cryogel 100-200	16.8	40.5579
Cryogel 100-200	16.96	46.5489
Cryogel 100-200	17.12	42.206
Cryogel 100-200	17.28	41.1991
Cryogel 100-200	17.44	38.8356
Cryogel 100-200	17.6	43.2847
Cryogel 100-200	17.76	41.4933
Cryogel 100-200	17.92	43.2736
Cryogel 100-200	18.08	41.7265
Cryogel 100-200	18.24	40.8814
Cryogel 100-200	18.4	42.2731
Cryogel 100-200	18.56	43.8582
Cryogel 100-200	18.72	40.5327
Cryogel 100-200	18.88	45.8344
Cryogel 100-200	19.04	47.3979
Cryogel 100-200	19.2	48.266
Cryogel 100-200	19.36	41.1508
Cryogel 100-200	19.52	44.1107
Cryogel 100-200	19.68	42.9743
Cryogel 100-200	19.84	37.542
Cryogel 100-200	20	40.0782
Cryogel 100-200	20.16	43.3868
Cryogel 100-200	20.32	45.5733
Cryogel 100-200	20.48	48.7533
Cryogel 100-200	20.64	43.9465
Cryogel 100-200	20.8	47.5962
Cryogel 100-200	20.96	46.7512
Cryogel 100-200	21.12	46.2848
Cryogel 100-200	21.28	47.0257
Cryogel 100-200	21.44	48.8971
Cryogel 100-200	21.6	53.2916
Cryogel 100-200	21.76	46.4986
Cryogel 100-200	21.92	49.0456
Cryogel 100-200	22.08	49.295
Cryogel 100-200	22.24	45.8621
Cryogel 100-200	22.4	46.1233
Cryogel 100-200	22.56	56.3156
Cryogel 100-200	22.72	48.475
Cryogel 100-200	22.88	48.5087
Cryogel 100-200	23.04	49.0071
Cryogel 100-200	23.2	47.2594
Cryogel 100-200	23.36	49.5267
Cryogel 100-200	23.52	48.1929
Cryogel 100-200	23.68	54.2581
Cryogel 100-200	23.84	48.52
Cryogel 100-200	24	56.97
Cryogel 100-200	24.16	47.233
Cryogel 100-200	24.32	55.4635
Cryogel 100-200	24.48	61.4783
Cryogel 100-200	24.64	50.3563
Cryogel 100-200	24.8	57.4142
Cryogel 100-200	24.96	50.9664
Cryogel 100-200	25.12	49.6765
Cryogel 100-200	25.28	51.0065
Cryogel 100-200	25.44	45.6362
Cryogel 100-200	25.6	57.4532
Cryogel 100-200	25.76	56.6482
Cryogel 100-200	25.92	56.1623
Cryogel 100-200	26.08	51.1894
Cryogel 100-200	26.24	62.7705
Cryogel 100-200	26.4	59.2493
Cryogel 100-200	26.56	53.4806
Cryogel 100-200	26.72	61.8188
Cryogel 100-200	26.88	51.7618
Cryogel 100-200	27.04	52.0075
Cryogel 100-200	27.2	52.8819
Cryogel 100-200	27.36	57.1943
Cryogel 100-200	27.52	55.0018
Cryogel 100-200	27.68	59.089
Cryogel 100-200	27.84	57.9967
Cryogel 100-200	28	58.6567
Cryogel 100-200	28.16	64.2224
Cryogel 100-200	28.32	61.2341
Cryogel 100-200	28.48	56.0816
Cryogel 100-200	28.64	61.7008
Cryogel 100-200	28.8	57.1271
Cryogel 100-200	28.96	65.2089
Cryogel 100-200	29.12	64.035
Cryogel 100-200	29.28	59.3514
Cryogel 100-200	29.44	62.4955
Cryogel 100-200	29.6	56.1339
Cryogel 100-200	29.76	60.82
Cryogel 100-200	29.92	62.4052
Cryogel 100-200	30.08	63.61
Cryogel 100-200	30.24	64.2259
Cryogel 100-200	30.4	53.92
Cryogel 100-200	30.56	58.31
Cryogel 100-200	30.72	65.785
Cryogel 100-200	30.88	57.8995
Cryogel 100-200	31.04	63.0189
Cryogel 100-200	31.2	61.8035
Cryogel 100-200	31.36	64.4507
Cryogel 100-200	31.52	61.4919
Cryogel 100-200	31.68	62.4896
Cryogel 100-200	31.84	54.4927
Cryogel 100-200	32	72.4522
Cryogel 100-200	32.16	66.932
Cryogel 100-200	32.32	64.5981
Cryogel 100-200	32.48	62.2323
Cryogel 100-200	32.64	59.9164
Cryogel 100-200	32.8	63.2118
Cryogel 100-200	32.96	63.8514
Cryogel 100-200	33.12	67.18
Cryogel 100-200	33.28	60.447
Cryogel 100-200	33.44	67.09
Cryogel 100-200	33.6	68.7886
Cryogel 100-200	33.76	60.698
Cryogel 100-200	33.92	64
Cryogel 100-200	34.08	68.6993
Cryogel 100-200	34.24	65.7026
Cryogel 100-200	34.4	66.8404
Cryogel 100-200	34.56	68.7483
Cryogel 100-200	34.72	66.972
Cryogel 100-200	34.88	64.4136
Cryogel 100-200	35.04	69.48
Cryogel 100-200	35.2	75.54
Cryogel 100-200	35.36	73.9257
Cryogel 100-200	35.52	74.4739
Cryogel 100-200	35.68	69.5753
Cryogel 100-200	35.84	70.7136
Cryogel 100-200	36	77.9364
Cryogel 100-200	36.16	69.1505
Cryogel 100-200	36.32	85.6926
Cryogel 100-200	36.48	74.96
Cryogel 100-200	36.64	77.7922
Cryogel 100-200	36.8	70.6711
Cryogel 100-200	36.96	75.185
Cryogel 100-200	37.12	82.7429
Cryogel 100-200	37.28	68.7913
Cryogel 100-200	37.44	67.8673
Cryogel 100-200	37.6	69.3311
Cryogel 100-200	37.76	74.803
Cryogel 100-200	37.92	70.7757
Cryogel 100-200	38.08	66.76
Cryogel 100-200	38.24	76.0268
Cryogel 100-200	38.4	81.6644
Cryogel 100-200	38.56	70.818
Cryogel 100-200	38.72	78.2067
Cryogel 100-200	38.88	70.46
Cryogel 100-200	39.04	76.7714
Cryogel 100-200	39.2	76.1929
Cryogel 100-200	39.36	75.5186
Cryogel 100-200	39.52	77.7611
Cryogel 100-200	39.68	76.1053
Cryogel 100-200	39.84	85.5209
Cryogel 100-200	40	80.3355
Cryogel 100-200	40.16	75.4865
Cryogel 100-200	40.32	89.9068
Cryogel 100-200	40.48	81.3967
Cryogel 100-200	40.64	84.3273
Cryogel 100-200	40.8	85.8447
Cryogel 100-200	40.96	75.5073
Cryogel 100-200	41.12	85.1032
Cryogel 100-200	41.28	79.6784
Cryogel 100-200	41.44	79.4243
Cryogel 100-200	41.6	89.2379
Cryogel 100-200	41.76	94.8057
Cryogel 100-200	41.92	85.7429
Cryogel 100-200	42.08	89.7765
Cryogel 100-200	42.24	83.8973
Cryogel 100-200	42.4	87.7493
Cryogel 100-200	42.56	93.3512
Cryogel 100-200	42.72	82.5232
Cryogel 100-200	42.88	84.2333
Cryogel 100-200	43.04	96.5541
Cryogel 100-200	43.2	86.8762
Cryogel 100-200	43.36	83.8309
Cryogel 100-200	43.52	91.8631
Cryogel 100-200	43.68	81.9842
Cryogel 100-200	43.84	95.8735
Cryogel 100-200	44	83.1979
Cryogel 100-200	44.16	92.3281
Cryogel 100-200	44.32	95.5263
Cryogel 100-200	44.48	79.8253
Cryogel 100-200	44.64	96.2369
Cryogel 100-200	44.8	91.0243
Cryogel 100-200	44.96	89.2242
Cryogel 100-200	45.12	98.2779
Cryogel 100-200	45.28	101.158
Cryogel 100-200	45.44	105.321
Cryogel 100-200	45.6	93.6911
Cryogel 100-200	45.76	107.484
Cryogel 100-200	45.92	101.296
Cryogel 100-200	46.08	95.5815
Cryogel 100-200	46.24	99.4339
Cryogel 100-200	46.4	96.5167
Cryogel 100-200	46.56	89.69
Cryogel 100-200	46.72	79.4345
Cryogel 100-200	46.88	108.329
Cryogel 100-200	47.04	101.642
Cryogel 100-200	47.2	102.393
Cryogel 100-200	47.36	93.109
Cryogel 100-200	47.52	105.47
Cryogel 100-200	47.68	114.757
Cryogel 100-200	47.84	102.237
Cryogel 100-200	48	93.5554
Cryogel 100-200	48.16	100.035
Cryogel 100-200	48.32	112.77
Cryogel 100-200	48.48	106.327
Cryogel 100-200	48.64	100.908
Cryogel 100-200	48.8	114.051
Cryogel 100-200	48.96	107.325
Cryogel 100-200	49.12	106.414
Cryogel 100-200	49.28	97.2707
Cryogel 100-200	49.44	112.879
Cryogel 100-200	49.6	110.818
Cryogel 100-200	49.76	115.237
Cryogel 100-200	49.92	107.867
Cryogel 100-200	50.08	118.316
Cryogel 100-200	50.24	113.396
Cryogel 100-200	50.4	104.449
Cryogel 100-200	50.56	121.407
Cryogel 100-200	50.72	110.76
Cryogel 100-200	50.88	119.089
Cryogel 100-200	51.04	113.682
Cryogel 100-200	51.2	112.405
Cryogel 100-200	51.36	119.468
Cryogel 100-200	51.52	115.807
Cryogel 100-200	51.68	130.43
Cryogel 100-200	51.84	109.203
Cryogel 100-200	52	119.944
Cryogel 100-200	52.16	142.664
Cryogel 100-200	52.32	116.995
Cryogel 100-200	52.48	119.57
Cryogel 100-200	52.64	131.872
Cryogel 100-200	52.8	138.729
Cryogel 100-200	52.96	136.28
Cryogel 100-200	53.12	119.587
Cryogel 100-200	53.28	144.397
Cryogel 100-200	53.44	134.524
Cryogel 100-200	53.6	139.882
Cryogel 100-200	53.76	128.548
Cryogel 100-200	53.92	134.363
Cryogel 100-200	54.08	123.142
Cryogel 100-200	54.24	135.697
Cryogel 100-200	54.4	131.996
Cryogel 100-200	54.56	133.227
Cryogel 100-200	54.72	137.38
Cryogel 100-200	54.88	138.02
Cryogel 100-200	55.04	150.919
Cryogel 100-200	55.2	123.562
Cryogel 100-200	55.36	131.505
Cryogel 100-200	55.52	139.877
Cryogel 100-200	55.68	147.662
Cryogel 100-200	55.84	150.69
Cryogel 100-200	56	147.309
Cryogel 100-200	56.16	139.162
Cryogel 100-200	56.32	147.76
Cryogel 100-200	56.48	153.033
Cryogel 100-200	56.64	158.14
Cryogel 100-200	56.8	156.905
Cryogel 100-200	56.96	127.506
Cryogel 100-200	57.12	159.71
Cryogel 100-200	57.28	143.848
Cryogel 100-200	57.44	172.952
Cryogel 100-200	57.6	164.883
Cryogel 100-200	57.76	160.157
Cryogel 100-200	57.92	157.735
Cryogel 100-200	58.08	160.887
Cryogel 100-200	58.24	155.306
Cryogel 100-200	58.4	147.254
Cryogel 100-200	58.56	205.898
Cryogel 100-200	58.72	162.303
Cryogel 100-200	58.88	173.44
Cryogel 100-200	59.04	172.625
Cryogel 100-200	59.2	169.391
Cryogel 100-200	59.36	174.916
Cryogel 100-200	59.52	168.194
Cryogel 100-200	59.68	190.207
Cryogel 100-200	59.84	186.835
Cryogel 100-200	60	175.81
Cryogel 100-200	60.16	158.425
Cryogel 100-200	60.32	194.237
Cryogel 100-200	60.48	187.812
Cryogel 100-200	60.64	203.841
Cryogel 100-200	60.8	201.4
Cryogel 100-200	60.96	189.536
Cryogel 100-200	61.12	177.257
Cryogel 100-200	61.28	181.183
Cryogel 100-200	61.44	201.986
Cryogel 100-200	61.6	197.036
Cryogel 100-200	61.76	190.95
Cryogel 100-200	61.92	204.768
Cryogel 100-200	62.08	202.413
Cryogel 100-200	62.24	194.312
Cryogel 100-200	62.4	177.027
Cryogel 100-200	62.56	213.245
Cryogel 100-200	62.72	204.761
Cryogel 100-200	62.88	217.762
Cryogel 100-200	63.04	203.434
Cryogel 100-200	63.2	244.879
Cryogel 100-200	63.36	222.297
Cryogel 100-200	63.52	200.025
Cryogel 100-200	63.68	212.66
Cryogel 100-200	63.84	215.557
Cryogel 100-200	64	227.916
Cryogel 100-200	64.16	244.529
Cryogel 100-200	64.32	219.543
Cryogel 100-200	64.48	226.663
Cryogel 100-200	64.64	247.884
Cryogel 100-200	64.8	252.844
Cryogel 100-200	64.96	251.33
Cryogel 100-200	65.12	239.206
Cryogel 100-200	65.28	242.879
Cryogel 100-200	65.44	242.761
Cryogel 100-200	65.6	236.916
Cryogel 100-200	65.76	231.338
Cryogel 100-200	65.92	244.512
Cryogel 100-200	66.08	248.865
Cryogel 100-200	66.24	280.791
Cryogel 100-200	66.4	262.396
Cryogel 100-200	66.56	254.146
Cryogel 100-200	66.72	260.254
Cryogel 100-200	66.88	273.229
Cryogel 100-200	67.04	247.9
Cryogel 100-200	67.2	244.615
Cryogel 100-200	67.36	273.092
Cryogel 100-200	67.52	253.947
Cryogel 100-200	67.68	293.48
Cryogel 100-200	67.84	270.488
Cryogel 100-200	68	299.09
Cryogel 100-200	68.16	317.595
Cryogel 100-200	68.32	320.479
Cryogel 100-200	68.48	322.53
Cryogel 100-200	68.64	300.756
Cryogel 100-200	68.8	310.884
Cryogel 100-200	68.96	298.106
Cryogel 100-200	69.12	333.46
Cryogel 100-200	69.28	298.162
Cryogel 100-200	69.44	309.054
Cryogel 100-200	69.6	318.735
Cryogel 100-200	69.76	359.344
Cryogel 100-200	69.92	292.984
Cryogel 100-200	70.08	329.927
Cryogel 100-200	70.24	382.661
Cryogel 100-200	70.4	341.91
Cryogel 100-200	70.56	340.084
Cryogel 100-200	70.72	312.174
Cryogel 100-200	70.88	401.711
Cryogel 100-200	71.04	315.691
Cryogel 100-200	71.2	343.635
Cryogel 100-200	71.36	370.849
Cryogel 100-200	71.52	387.465
Cryogel 100-200	71.68	380.461
Cryogel 100-200	71.84	376.173
Cryogel 100-200	72	412.255
Cryogel 100-200	72.16	424.248
Cryogel 100-200	72.32	382.675
Cryogel 100-200	72.48	461.05
Cryogel 100-200	72.64	374.81
Cryogel 100-200	72.8	389.724
Cryogel 100-200	72.96	377.866
Cryogel 100-200	73.12	368.316
Cryogel 100-200	73.28	442.386
Cryogel 100-200	73.44	497.634
Cryogel 100-200	73.6	392.6
Cryogel 200-500	0.16	42.184
Cryogel 200-500	0.32	42.5
Cryogel 200-500	0.48	36.37
Cryogel 200-500	0.64	41.0255
Cryogel 200-500	0.8	40.7528
Cryogel 200-500	0.96	41.9918
Cryogel 200-500	1.12	40.0568
Cryogel 200-500	1.28	44.0069
Cryogel 200-500	1.44	40.8344
Cryogel 200-500	1.6	43.3247
Cryogel 200-500	1.76	35.1987
Cryogel 200-500	1.92	34.2064
Cryogel 200-500	2.08	37.3019
Cryogel 200-500	2.24	43.3218
Cryogel 200-500	2.4	47.4753
Cryogel 200-500	2.56	50.2671
Cryogel 200-500	2.72	41.4365
Cryogel 200-500	2.88	40.4348
Cryogel 200-500	3.04	43.5836
Cryogel 200-500	3.2	36.5365
Cryogel 200-500	3.36	40.1647
Cryogel 200-500	3.52	41.4215
Cryogel 200-500	3.68	40.8819
Cryogel 200-500	3.84	38.2126
Cryogel 200-500	4	47.6089
Cryogel 200-500	4.16	41.3716
Cryogel 200-500	4.32	43.3453
Cryogel 200-500	4.48	28.8471
Cryogel 200-500	4.64	44.2695
Cryogel 200-500	4.8	44.2318
Cryogel 200-500	4.96	48.1529
Cryogel 200-500	5.12	44.7259
Cryogel 200-500	5.28	43.5875
Cryogel 200-500	5.44	50.3
Cryogel 200-500	5.6	46.5371
Cryogel 200-500	5.76	51.155
Cryogel 200-500	5.92	41.2727
Cryogel 200-500	6.08	32.2489
Cryogel 200-500	6.24	53.8018
Cryogel 200-500	6.4	37.4913
Cryogel 200-500	6.56	50.2886
Cryogel 200-500	6.72	41.8046
Cryogel 200-500	6.88	34.5844
Cryogel 200-500	7.04	41.3909
Cryogel 200-500	7.2	39.5461
Cryogel 200-500	7.36	42.2409
Cryogel 200-500	7.52	35.9412
Cryogel 200-500	7.68	48.5223
Cryogel 200-500	7.84	39.1063
Cryogel 200-500	8	42.0792
Cryogel 200-500	8.16	38.6071
Cryogel 200-500	8.32	40.4256
Cryogel 200-500	8.48	40.4505
Cryogel 200-500	8.64	46.0994
Cryogel 200-500	8.8	40.8816
Cryogel 200-500	8.96	52.1737
Cryogel 200-500	9.12	48.5072
Cryogel 200-500	9.28	47.0768
Cryogel 200-500	9.44	50.424
Cryogel 200-500	9.6	44.5558
Cryogel 200-500	9.76	43.1075
Cryogel 200-500	9.92	50.44
Cryogel 200-500	10.08	48.654
Cryogel 200-500	10.24	46.6138
Cryogel 200-500	10.4	51.41
Cryogel 200-500	10.56	37.8444
Cryogel 200-500	10.72	40.7421
Cryogel 200-500	10.88	52.296
Cryogel 200-500	11.04	52.57
Cryogel 200-500	11.2	43.7019
Cryogel 200-500	11.36	44.1121
Cryogel 200-500	11.52	39.9665
Cryogel 200-500	11.68	52.3576
Cryogel 200-500	11.84	39.9211
Cryogel 200-500	12	53.4861
Cryogel 200-500	12.16	46.1595
Cryogel 200-500	12.32	64.0939
Cryogel 200-500	12.48	45.3903
Cryogel 200-500	12.64	50.2033
Cryogel 200-500	12.8	46.8861
Cryogel 200-500	12.96	45.7492
Cryogel 200-500	13.12	41.1006
Cryogel 200-500	13.28	41.919
Cryogel 200-500	13.44	55.1128
Cryogel 200-500	13.6	61.0368
Cryogel 200-500	13.76	42.9162
Cryogel 200-500	13.92	52.1633
Cryogel 200-500	14.08	50.1635
Cryogel 200-500	14.24	54.4589
Cryogel 200-500	14.4	42.455
Cryogel 200-500	14.56	46.2655
Cryogel 200-500	14.72	52.7508
Cryogel 200-500	14.88	39.4128
Cryogel 200-500	15.04	53.6774
Cryogel 200-500	15.2	48.86
Cryogel 200-500	15.36	53.0417
Cryogel 200-500	15.52	41.7177
Cryogel 200-500	15.68	49.6107
Cryogel 200-500	15.84	49.9528
Cryogel 200-500	16	45.2343
Cryogel 200-500	16.16	58.3224
Cryogel 200-500	16.32	59.3031
Cryogel 200-500	16.48	55.7247
Cryogel 200-500	16.64	54.9313
Cryogel 200-500	16.8	52.841
Cryogel 200-500	16.96	46.9377
Cryogel 200-500	17.12	50.439
Cryogel 200-500	17.28	58.81
Cryogel 200-500	17.44	57.5264
Cryogel 200-500	17.6	50.5617
Cryogel 200-500	17.76	55.4374
Cryogel 200-500	17.92	58.3537
Cryogel 200-500	18.08	55.613
Cryogel 200-500	18.24	52.4759
Cryogel 200-500	18.4	57.3332
Cryogel 200-500	18.56	47.2632
Cryogel 200-500	18.72	54.903
Cryogel 200-500	18.88	57.0005
Cryogel 200-500	19.04	53.428
Cryogel 200-500	19.2	55.36
Cryogel 200-500	19.36	50.6155
Cryogel 200-500	19.52	48.405
Cryogel 200-500	19.68	52.123
Cryogel 200-500	19.84	55.3423
Cryogel 200-500	20	57.7855
Cryogel 200-500	20.16	60.1655
Cryogel 200-500	20.32	60.7457
Cryogel 200-500	20.48	44.9678
Cryogel 200-500	20.64	56.9254
Cryogel 200-500	20.8	50.2946
Cryogel 200-500	20.96	61.2
Cryogel 200-500	21.12	56.7117
Cryogel 200-500	21.28	63.0269
Cryogel 200-500	21.44	61.2544
Cryogel 200-500	21.6	56.4039
Cryogel 200-500	21.76	57.6204
Cryogel 200-500	21.92	62.7546
Cryogel 200-500	22.08	54.8585
Cryogel 200-500	22.24	68.3
Cryogel 200-500	22.4	61.0404
Cryogel 200-500	22.56	65.3438
Cryogel 200-500	22.72	62.6492
Cryogel 200-500	22.88	65.8709
Cryogel 200-500	23.04	60.9324
Cryogel 200-500	23.2	57.0396
Cryogel 200-500	23.36	61.8964
Cryogel 200-500	23.52	59.735
Cryogel 200-500	23.68	63.3052
Cryogel 200-500	23.84	64.7708
Cryogel 200-500	24	64.6333
Cryogel 200-500	24.16	61.161
Cryogel 200-500	24.32	59.1359
Cryogel 200-500	24.48	55.8108
Cryogel 200-500	24.64	58.7467
Cryogel 200-500	24.8	66.8452
Cryogel 200-500	24.96	69.6461
Cryogel 200-500	25.12	66.9595
Cryogel 200-500	25.28	70.608
Cryogel 200-500	25.44	66.0487
Cryogel 200-500	25.6	63.7992
Cryogel 200-500	25.76	66.7723
Cryogel 200-500	25.92	62.6287
Cryogel 200-500	26.08	69.4013
Cryogel 200-500	26.24	60.0591
Cryogel 200-500	26.4	73.1464
Cryogel 200-500	26.56	72.7561
Cryogel 200-500	26.72	60.0312
Cryogel 200-500	26.88	61.1248
Cryogel 200-500	27.04	69.7132
Cryogel 200-500	27.2	70.4048
Cryogel 200-500	27.36	76.908
Cryogel 200-500	27.52	68.3752
Cryogel 200-500	27.68	63.5804
Cryogel 200-500	27.84	61.7068
Cryogel 200-500	28	72.0914
Cryogel 200-500	28.16	72.8833
Cryogel 200-500	28.32	74.6183
Cryogel 200-500	28.48	82.7076
Cryogel 200-500	28.64	75.9724
Cryogel 200-500	28.8	67.4742
Cryogel 200-500	28.96	67.7796
Cryogel 200-500	29.12	68.4013
Cryogel 200-500	29.28	70.0885
Cryogel 200-500	29.44	79.3409
Cryogel 200-500	29.6	75.9631
Cryogel 200-500	29.76	75.34
Cryogel 200-500	29.92	74.2705
Cryogel 200-500	30.08	75.6462
Cryogel 200-500	30.24	69.9209
Cryogel 200-500	30.4	70.5544
Cryogel 200-500	30.56	73.9075
Cryogel 200-500	30.72	68.2971
Cryogel 200-500	30.88	71.1589
Cryogel 200-500	31.04	80.3677
Cryogel 200-500	31.2	75.0256
Cryogel 200-500	31.36	77.0395
Cryogel 200-500	31.52	70.7887
Cryogel 200-500	31.68	71.0054
Cryogel 200-500	31.84	75.995
Cryogel 200-500	32	73.8908
Cryogel 200-500	32.16	84.2497
Cryogel 200-500	32.32	85.8504
Cryogel 200-500	32.48	84.2309
Cryogel 200-500	32.64	73.8823
Cryogel 200-500	32.8	86.157
Cryogel 200-500	32.96	68.8839
Cryogel 200-500	33.12	87.1166
Cryogel 200-500	33.28	84.4614
Cryogel 200-500	33.44	80.8003
Cryogel 200-500	33.6	89.5508
Cryogel 200-500	33.76	75.6796
Cryogel 200-500	33.92	68.7809
Cryogel 200-500	34.08	73.6808
Cryogel 200-500	34.24	84.2461
Cryogel 200-500	34.4	80.602
Cryogel 200-500	34.56	72.6148
Cryogel 200-500	34.72	83.0776
Cryogel 200-500	34.88	77.8029
Cryogel 200-500	35.04	86.8023
Cryogel 200-500	35.2	75.1279
Cryogel 200-500	35.36	79.0975
Cryogel 200-500	35.52	81.3489
Cryogel 200-500	35.68	79.2543
Cryogel 200-500	35.84	93.185
Cryogel 200-500	36	80.8113
Cryogel 200-500	36.16	86.7945
Cryogel 200-500	36.32	81.6879
Cryogel 200-500	36.48	89.4045
Cryogel 200-500	36.64	82.9362
Cryogel 200-500	36.8	84.2273
Cryogel 200-500	36.96	89.9767
Cryogel 200-500	37.12	90.3613
Cryogel 200-500	37.28	88.0986
Cryogel 200-500	37.44	83.3525
Cryogel 200-500	37.6	88.8387
Cryogel 200-500	37.76	81.9829
Cryogel 200-500	37.92	90.2283
Cryogel 200-500	38.08	88.4305
Cryogel 200-500	38.24	87.4821
Cryogel 200-500	38.4	87.238
Cryogel 200-500	38.56	97.4613
Cryogel 200-500	38.72	90.0886
Cryogel 200-500	38.88	87.4817
Cryogel 200-500	39.04	87.2494
Cryogel 200-500	39.2	93.6081
Cryogel 200-500	39.36	88.4154
Cryogel 200-500	39.52	95.9817
Cryogel 200-500	39.68	94.4647
Cryogel 200-500	39.84	91.9717
Cryogel 200-500	40	79.8862
Cryogel 200-500	40.16	86.1473
Cryogel 200-500	40.32	83.27
Cryogel 200-500	40.48	97.1604
Cryogel 200-500	40.64	90.1688
Cryogel 200-500	40.8	103.047
Cryogel 200-500	40.96	94.5069
Cryogel 200-500	41.12	97.019
Cryogel 200-500	41.28	81.6
Cryogel 200-500	41.44	94.5097
Cryogel 200-500	41.6	90.6711
Cryogel 200-500	41.76	98.456
Cryogel 200-500	41.92	90.895
Cryogel 200-500	42.08	92.7669
Cryogel 200-500	42.24	99.1696
Cryogel 200-500	42.4	100
Cryogel 200-500	42.56	95.0392
Cryogel 200-500	42.72	105.385
Cryogel 200-500	42.88	91.2541
Cryogel 200-500	43.04	94.2729
Cryogel 200-500	43.2	102.862
Cryogel 200-500	43.36	103.349
Cryogel 200-500	43.52	94.4363
Cryogel 200-500	43.68	108.513
Cryogel 200-500	43.84	95.7264
Cryogel 200-500	44	91.1095
Cryogel 200-500	44.16	106.551
Cryogel 200-500	44.32	99.8531
Cryogel 200-500	44.48	95.7319
Cryogel 200-500	44.64	101.211
Cryogel 200-500	44.8	101.822
Cryogel 200-500	44.96	96.11
Cryogel 200-500	45.12	106.524
Cryogel 200-500	45.28	103.08
Cryogel 200-500	45.44	112.797
Cryogel 200-500	45.6	98.3669
Cryogel 200-500	45.76	97.1796
Cryogel 200-500	45.92	105.154
Cryogel 200-500	46.08	97.4559
Cryogel 200-500	46.24	105.304
Cryogel 200-500	46.4	100.267
Cryogel 200-500	46.56	109.081
Cryogel 200-500	46.72	107.023
Cryogel 200-500	46.88	118.18
Cryogel 200-500	47.04	112.235
Cryogel 200-500	47.2	108.402
Cryogel 200-500	47.36	109.074
Cryogel 200-500	47.52	106.611
Cryogel 200-500	47.68	102.881
Cryogel 200-500	47.84	115.773
Cryogel 200-500	48	103.652
Cryogel 200-500	48.16	102.239
Cryogel 200-500	48.32	115.165
Cryogel 200-500	48.48	98.3091
Cryogel 200-500	48.64	108.471
Cryogel 200-500	48.8	99.4505
Cryogel 200-500	48.96	115.394
Cryogel 200-500	49.12	120.428
Cryogel 200-500	49.28	118.815
Cryogel 200-500	49.44	111.6
Cryogel 200-500	49.6	113.377
Cryogel 200-500	49.76	119.975
Cryogel 200-500	49.92	111.232
Cryogel 200-500	50.08	109.3
Cryogel 200-500	50.24	118.688
Cryogel 200-500	50.4	123.424
Cryogel 200-500	50.56	126.004
Cryogel 200-500	50.72	120.472
Cryogel 200-500	50.88	112.273
Cryogel 200-500	51.04	118.685
Cryogel 200-500	51.2	115.608
Cryogel 200-500	51.36	125.696
Cryogel 200-500	51.52	129.768
Cryogel 200-500	51.68	118.957
Cryogel 200-500	51.84	135.938
Cryogel 200-500	52	108.787
Cryogel 200-500	52.16	114.865
Cryogel 200-500	52.32	125.43
Cryogel 200-500	52.48	118.019
Cryogel 200-500	52.64	124.403
Cryogel 200-500	52.8	134.668
Cryogel 200-500	52.96	128.961
Cryogel 200-500	53.12	111.55
Cryogel 200-500	53.28	119.131
Cryogel 200-500	53.44	128.953
Cryogel 200-500	53.6	122.407
Cryogel 200-500	53.76	123.191
Cryogel 200-500	53.92	107.207
Cryogel 200-500	54.08	144.266
Cryogel 200-500	54.24	135.768
Cryogel 200-500	54.4	133.863
Cryogel 200-500	54.56	124.277
Cryogel 200-500	54.72	140.423
Cryogel 200-500	54.88	145.342
Cryogel 200-500	55.04	146.318
Cryogel 200-500	55.2	147.402
Cryogel 200-500	55.36	127.374
Cryogel 200-500	55.52	134.945
Cryogel 200-500	55.68	133.459
Cryogel 200-500	55.84	139.698
Cryogel 200-500	56	146.517
Cryogel 200-500	56.16	135.668
Cryogel 200-500	56.32	154.579
Cryogel 200-500	56.48	144.198
Cryogel 200-500	56.64	139.556
Cryogel 200-500	56.8	139.846
Cryogel 200-500	56.96	153.996
Cryogel 200-500	57.12	161.652
Cryogel 200-500	57.28	139.667
Cryogel 200-500	57.44	146.273
Cryogel 200-500	57.6	164.039
Cryogel 200-500	57.76	154.87
Cryogel 200-500	57.92	149.456
Cryogel 200-500	58.08	141.704
Cryogel 200-500	58.24	168.499
Cryogel 200-500	58.4	163.987
Cryogel 200-500	58.56	168.618
Cryogel 200-500	58.72	157.146
Cryogel 200-500	58.88	155.557
Cryogel 200-500	59.04	156.435
Cryogel 200-500	59.2	158.749
Cryogel 200-500	59.36	153.51
Cryogel 200-500	59.52	143.787
Cryogel 200-500	59.68	163.81
Cryogel 200-500	59.84	167.716
Cryogel 200-500	60	162.857
Cryogel 200-500	60.16	159.958
Cryogel 200-500	60.32	168.988
Cryogel 200-500	60.48	150.776
Cryogel 200-500	60.64	156.749
Cryogel 200-500	60.8	166.07
Cryogel 200-500	60.96	171.704
Cryogel 200-500	61.12	162.357
Cryogel 200-500	61.28	156.096
Cryogel 200-500	61.44	166.418
Cryogel 200-500	61.6	159.32
Cryogel 200-500	61.76	167.411
Cryogel 200-500	61.92	172.515
Cryogel 200-500	62.08	173.818
Cryogel 200-500	62.24	180.774
Cryogel 200-500	62.4	172.97
Cryogel 200-500	62.56	168.083
Cryogel 200-500	62.72	163.145
Cryogel 200-500	62.88	178.376
Cryogel 200-500	63.04	197.178
Cryogel 200-500	63.2	201.994
Cryogel 200-500	63.36	184.417
Cryogel 200-500	63.52	194.532
Cryogel 200-500	63.68	199.024
Cryogel 200-500	63.84	178.694
Cryogel 200-500	64	204.33
Cryogel 200-500	64.16	178.859
Cryogel 200-500	64.32	195.178
Cryogel 200-500	64.48	193.576
Cryogel 200-500	64.64	213.193
Cryogel 200-500	64.8	192.843
Cryogel 200-500	64.96	190.659
Cryogel 200-500	65.12	205.401
Cryogel 200-500	65.28	205.59
Cryogel 200-500	65.44	208.237
Cryogel 200-500	65.6	218.344
Cryogel 200-500	65.76	203.962
Cryogel 200-500	65.92	203.307
Cryogel 200-500	66.08	210.516
Cryogel 200-500	66.24	202.132
Cryogel 200-500	66.4	215.092
Cryogel 200-500	66.56	224.258
Cryogel 200-500	69.84	237.446
Cryogel 200-500	70	252.75
Cryogel 200-500	70.16	298.732
Cryogel 200-500	70.32	232.695
Cryogel 200-500	70.48	274.526
Cryogel 200-500	70.64	283.276
Cryogel 500-1000	0.04	19.0578
Cryogel 500-1000	0.2	23.9989
Cryogel 500-1000	0.36	25.1018
Cryogel 500-1000	0.52	22.7592
Cryogel 500-1000	0.68	23.17
Cryogel 500-1000	0.84	20.6979
Cryogel 500-1000	1	25.6747
Cryogel 500-1000	1.16	24.5871
Cryogel 500-1000	1.32	23.773
Cryogel 500-1000	1.48	22.9377
Cryogel 500-1000	1.64	22.971
Cryogel 500-1000	1.8	25.0756
Cryogel 500-1000	1.96	23.4013
Cryogel 500-1000	2.12	26.54
Cryogel 500-1000	2.28	27.3056
Cryogel 500-1000	2.44	22.8592
Cryogel 500-1000	2.6	28.4229
Cryogel 500-1000	2.76	24.8624
Cryogel 500-1000	2.92	27.28
Cryogel 500-1000	3.08	25.2541
Cryogel 500-1000	3.24	25.1671
Cryogel 500-1000	3.4	23.4942
Cryogel 500-1000	3.56	23.953
Cryogel 500-1000	3.72	26.8375
Cryogel 500-1000	3.88	28.33
Cryogel 500-1000	4.04	29.7518
Cryogel 500-1000	4.2	30.6118
Cryogel 500-1000	4.36	26.4059
Cryogel 500-1000	4.52	26.6971
Cryogel 500-1000	4.68	26.3045
Cryogel 500-1000	4.84	27.172
Cryogel 500-1000	5	30.7162
Cryogel 500-1000	5.16	27.9138
Cryogel 500-1000	5.32	27.3992
Cryogel 500-1000	5.48	28.5092
Cryogel 500-1000	5.64	28.128
Cryogel 500-1000	5.8	26.3018
Cryogel 500-1000	5.96	24.7329
Cryogel 500-1000	6.12	26.8844
Cryogel 500-1000	6.28	29.4205
Cryogel 500-1000	6.44	27.7031
Cryogel 500-1000	6.6	28.8045
Cryogel 500-1000	6.76	28.8829
Cryogel 500-1000	6.92	30.4529
Cryogel 500-1000	7.08	26.1342
Cryogel 500-1000	7.24	29.5106
Cryogel 500-1000	7.4	26.4808
Cryogel 500-1000	7.56	27.1808
Cryogel 500-1000	7.72	26.0579
Cryogel 500-1000	7.88	32.2929
Cryogel 500-1000	8.04	28.8719
Cryogel 500-1000	8.2	32.4273
Cryogel 500-1000	8.36	31.31
Cryogel 500-1000	8.52	29.853
Cryogel 500-1000	8.68	28.338
Cryogel 500-1000	8.84	27.01
Cryogel 500-1000	9	30.8875
Cryogel 500-1000	9.16	29.3331
Cryogel 500-1000	9.32	32.1217
Cryogel 500-1000	9.48	32.0119
Cryogel 500-1000	9.64	29.7638
Cryogel 500-1000	9.8	28.488
Cryogel 500-1000	9.96	30.9662
Cryogel 500-1000	10.12	31.994
Cryogel 500-1000	10.28	32.2753
Cryogel 500-1000	10.44	29.7819
Cryogel 500-1000	10.6	31.55
Cryogel 500-1000	10.76	33.6936
Cryogel 500-1000	10.92	34.2447
Cryogel 500-1000	11.08	34.337
Cryogel 500-1000	11.24	32.5269
Cryogel 500-1000	11.4	31.955
Cryogel 500-1000	11.56	29.2712
Cryogel 500-1000	11.72	29.1812
Cryogel 500-1000	11.88	32.6211
Cryogel 500-1000	12.04	29.3736
Cryogel 500-1000	12.2	32.5237
Cryogel 500-1000	12.36	32.72
Cryogel 500-1000	12.52	34.2977
Cryogel 500-1000	12.68	32.1863
Cryogel 500-1000	12.84	32.7932
Cryogel 500-1000	13	33.553
Cryogel 500-1000	13.16	33.2248
Cryogel 500-1000	13.32	30.7462
Cryogel 500-1000	13.48	35.0423
Cryogel 500-1000	13.64	32.4565
Cryogel 500-1000	13.8	32.7971
Cryogel 500-1000	13.96	33.7275
Cryogel 500-1000	14.12	32.0879
Cryogel 500-1000	14.28	31.2671
Cryogel 500-1000	14.44	29.9213
Cryogel 500-1000	14.6	34.5671
Cryogel 500-1000	14.76	31.6623
Cryogel 500-1000	14.92	30.2465
Cryogel 500-1000	15.08	32.5294
Cryogel 500-1000	15.24	35.9607
Cryogel 500-1000	15.4	32.9771
Cryogel 500-1000	15.56	34.3483
Cryogel 500-1000	15.72	34.6832
Cryogel 500-1000	15.88	34.4285
Cryogel 500-1000	16.04	34.3723
Cryogel 500-1000	16.2	31.8907
Cryogel 500-1000	16.36	34.22
Cryogel 500-1000	16.52	34.1047
Cryogel 500-1000	16.68	35.1691
Cryogel 500-1000	16.84	37.2127
Cryogel 500-1000	17	35.3338
Cryogel 500-1000	17.16	38.144
Cryogel 500-1000	17.32	35.1265
Cryogel 500-1000	17.48	38.8518
Cryogel 500-1000	17.64	32.1115
Cryogel 500-1000	17.8	33.9589
Cryogel 500-1000	17.96	37.4695
Cryogel 500-1000	18.12	38.1222
Cryogel 500-1000	18.28	35.5459
Cryogel 500-1000	18.44	34.2631
Cryogel 500-1000	18.6	34.75
Cryogel 500-1000	18.76	39.721
Cryogel 500-1000	18.92	36.039
Cryogel 500-1000	19.08	35.8691
Cryogel 500-1000	19.24	37.5006
Cryogel 500-1000	19.4	39.4022
Cryogel 500-1000	19.56	38.5953
Cryogel 500-1000	19.72	37.1294
Cryogel 500-1000	19.88	36.6906
Cryogel 500-1000	20.04	40.335
Cryogel 500-1000	20.2	37.8043
Cryogel 500-1000	20.36	40.3871
Cryogel 500-1000	20.52	39.3735
Cryogel 500-1000	20.68	39.9404
Cryogel 500-1000	20.84	39.1511
Cryogel 500-1000	21	43.1529
Cryogel 500-1000	21.16	41.89
Cryogel 500-1000	21.32	39.63
Cryogel 500-1000	21.48	42.2559
Cryogel 500-1000	21.64	38.8995
Cryogel 500-1000	21.8	41.6791
Cryogel 500-1000	21.96	41.8195
Cryogel 500-1000	22.12	39.114
Cryogel 500-1000	22.28	42.9205
Cryogel 500-1000	22.44	42.2944
Cryogel 500-1000	22.6	44.2686
Cryogel 500-1000	22.76	40.247
Cryogel 500-1000	22.92	42.1182
Cryogel 500-1000	23.08	41.935
Cryogel 500-1000	23.24	43.05
Cryogel 500-1000	23.4	44.1042
Cryogel 500-1000	23.56	44.453
Cryogel 500-1000	23.72	42.801
Cryogel 500-1000	23.88	42.415
Cryogel 500-1000	24.04	44.9582
Cryogel 500-1000	24.2	44.1227
Cryogel 500-1000	24.36	45.46
Cryogel 500-1000	24.52	42.7905
Cryogel 500-1000	24.68	41.9568
Cryogel 500-1000	24.84	43.1618
Cryogel 500-1000	25	43.886
Cryogel 500-1000	25.16	43.2686
Cryogel 500-1000	25.32	45.384
Cryogel 500-1000	25.48	44.7244
Cryogel 500-1000	25.64	45.0697
Cryogel 500-1000	25.8	44.8875
Cryogel 500-1000	25.96	43.2224
Cryogel 500-1000	26.12	44.9392
Cryogel 500-1000	26.28	46.9431
Cryogel 500-1000	26.44	44.8338
Cryogel 500-1000	26.6	48.8853
Cryogel 500-1000	26.76	45.66
Cryogel 500-1000	26.92	46.939
Cryogel 500-1000	27.08	40.3247
Cryogel 500-1000	27.24	48.8776
Cryogel 500-1000	27.4	45.9536
Cryogel 500-1000	27.56	49.3133
Cryogel 500-1000	27.72	49.3435
Cryogel 500-1000	27.88	49.3805
Cryogel 500-1000	28.04	52.6356
Cryogel 500-1000	28.2	49.2887
Cryogel 500-1000	28.36	46.5735
Cryogel 500-1000	28.52	49.1409
Cryogel 500-1000	28.68	51.4291
Cryogel 500-1000	28.84	50.0431
Cryogel 500-1000	29	52.3053
Cryogel 500-1000	29.16	48.776
Cryogel 500-1000	29.32	50.4083
Cryogel 500-1000	29.48	50.7947
Cryogel 500-1000	29.64	48.5773
Cryogel 500-1000	29.8	52.3629
Cryogel 500-1000	29.96	54.537
Cryogel 500-1000	30.12	48.8907
Cryogel 500-1000	30.28	51.4582
Cryogel 500-1000	30.44	50.175
Cryogel 500-1000	30.6	56.0271
Cryogel 500-1000	30.76	50.7027
Cryogel 500-1000	30.92	51.4381
Cryogel 500-1000	31.08	53.9023
Cryogel 500-1000	31.24	58.5814
Cryogel 500-1000	31.4	56.0068
Cryogel 500-1000	31.56	51.7973
Cryogel 500-1000	31.72	56.46
Cryogel 500-1000	31.88	57.63
Cryogel 500-1000	32.04	54.52
Cryogel 500-1000	32.2	61.234
Cryogel 500-1000	32.36	56.685
Cryogel 500-1000	32.52	58.1309
Cryogel 500-1000	32.68	60.2381
Cryogel 500-1000	32.84	60.6444
Cryogel 500-1000	33	57.0643
Cryogel 500-1000	33.16	56.2523
Cryogel 500-1000	33.32	59.8167
Cryogel 500-1000	33.48	58.293
Cryogel 500-1000	33.64	60.0157
Cryogel 500-1000	33.8	58.8195
Cryogel 500-1000	33.96	63.2547
Cryogel 500-1000	34.12	58.2926
Cryogel 500-1000	34.28	61.8337
Cryogel 500-1000	34.44	61.8543
Cryogel 500-1000	34.6	61.3831
Cryogel 500-1000	34.76	59.3162
Cryogel 500-1000	34.92	65.2138
Cryogel 500-1000	35.08	67.3032
Cryogel 500-1000	35.24	64.3425
Cryogel 500-1000	35.4	64.2947
Cryogel 500-1000	35.56	68.64
Cryogel 500-1000	35.72	65.493
Cryogel 500-1000	35.88	69.3915
Cryogel 500-1000	36.04	66.2588
Cryogel 500-1000	36.2	67.0806
Cryogel 500-1000	36.36	66.09
Cryogel 500-1000	36.52	70.319
Cryogel 500-1000	36.68	66.8024
Cryogel 500-1000	36.84	67.3383
Cryogel 500-1000	37	67.6047
Cryogel 500-1000	37.16	65.2364
Cryogel 500-1000	37.32	67.894
Cryogel 500-1000	37.48	73.0214
Cryogel 500-1000	37.64	73.0847
Cryogel 500-1000	37.8	69.9138
Cryogel 500-1000	37.96	64.1127
Cryogel 500-1000	38.12	69.6538
Cryogel 500-1000	38.28	65.7992
Cryogel 500-1000	38.44	69.3341
Cryogel 500-1000	38.6	71.1627
Cryogel 500-1000	38.76	72.6294
Cryogel 500-1000	38.92	73.2177
Cryogel 500-1000	39.08	73.6168
Cryogel 500-1000	39.24	63.27
Cryogel 500-1000	39.4	75.8467
Cryogel 500-1000	39.56	71.4221
Cryogel 500-1000	39.72	72.6673
Cryogel 500-1000	39.88	77.574
Cryogel 500-1000	40.04	78.35
Cryogel 500-1000	40.2	81.7052
Cryogel 500-1000	40.36	72.6164
Cryogel 500-1000	40.52	72.9223
Cryogel 500-1000	40.68	76.6962
Cryogel 500-1000	40.84	74.85
Cryogel 500-1000	41	73.7041
Cryogel 500-1000	41.16	77.219
Cryogel 500-1000	41.32	75.4819
Cryogel 500-1000	41.48	80.7247
Cryogel 500-1000	41.64	69.956
Cryogel 500-1000	41.8	78.5335
Cryogel 500-1000	41.96	75.8747
Cryogel 500-1000	42.12	85.2091
Cryogel 500-1000	42.28	82.6738
Cryogel 500-1000	42.44	85.2033
Cryogel 500-1000	42.6	75.719
Cryogel 500-1000	42.76	74.4686
Cryogel 500-1000	42.92	83.3275
Cryogel 500-1000	43.08	83.6246
Cryogel 500-1000	43.24	77.835
Cryogel 500-1000	43.4	86.4491
Cryogel 500-1000	43.56	83.6136
Cryogel 500-1000	43.72	86.329
Cryogel 500-1000	43.88	84.645
Cryogel 500-1000	44.04	95.5594
Cryogel 500-1000	44.2	92.2194
Cryogel 500-1000	44.36	90.1
Cryogel 500-1000	44.52	88.6921
Cryogel 500-1000	44.68	83.5269
Cryogel 500-1000	44.84	89.49
Cryogel 500-1000	45	95.6618
Cryogel 500-1000	45.16	90.0719
Cryogel 500-1000	45.32	92.1546
Cryogel 500-1000	45.48	93.2829
Cryogel 500-1000	45.64	89.0605
Cryogel 500-1000	45.8	83.765
Cryogel 500-1000	45.96	99.5661
Cryogel 500-1000	46.12	104.537
Cryogel 500-1000	46.28	91.5558
Cryogel 500-1000	46.44	96.881
Cryogel 500-1000	46.6	105.653
Cryogel 500-1000	46.76	93.6829
Cryogel 500-1000	46.92	106.048
Cryogel 500-1000	47.08	91.2774
Cryogel 500-1000	47.24	99.5679
Cryogel 500-1000	47.4	103.692
Cryogel 500-1000	47.56	109.158
Cryogel 500-1000	47.72	93.5312
Cryogel 500-1000	47.88	105.103
Cryogel 500-1000	48.04	100.803
Cryogel 500-1000	48.2	103.201
Cryogel 500-1000	48.36	101.907
Cryogel 500-1000	48.52	112.626
Cryogel 500-1000	48.68	103.024
Cryogel 500-1000	48.84	107.401
Cryogel 500-1000	49	114.167
Cryogel 500-1000	49.16	112.682
Cryogel 500-1000	49.32	110.449
Cryogel 500-1000	49.48	127.409
Cryogel 500-1000	49.64	114.326
Cryogel 500-1000	49.8	121.001
Cryogel 500-1000	49.96	111.399
Cryogel 500-1000	50.12	112.297
Cryogel 500-1000	50.28	125.712
Cryogel 500-1000	50.44	126.033
Cryogel 500-1000	50.6	119.96
Cryogel 500-1000	50.76	125.528
Cryogel 500-1000	50.92	122.931
Cryogel 500-1000	51.08	120.321
Cryogel 500-1000	51.24	116.781
Cryogel 500-1000	51.4	123.384
Cryogel 500-1000	51.56	125.12
Cryogel 500-1000	51.72	118.088
Cryogel 500-1000	51.88	120.282
Cryogel 500-1000	52.04	138.309
Cryogel 500-1000	52.2	126.031
Cryogel 500-1000	52.36	128.076
Cryogel 500-1000	52.52	137.85
Cryogel 500-1000	52.68	124.459
Cryogel 500-1000	52.84	132.005
Cryogel 500-1000	53	133.199
Cryogel 500-1000	53.16	132.455
Cryogel 500-1000	53.32	135.375
Cryogel 500-1000	53.48	155.602
Cryogel 500-1000	53.64	146.363
Cryogel 500-1000	53.8	142.649
Cryogel 500-1000	53.96	139.753
Cryogel 500-1000	54.12	143.651
Cryogel 500-1000	54.28	150.417
Cryogel 500-1000	54.44	161.479
Cryogel 500-1000	54.6	147.377
Cryogel 500-1000	54.76	142.11
Cryogel 500-1000	54.92	154.075
Cryogel 500-1000	55.08	137.568
Cryogel 500-1000	55.24	130.412
Cryogel 500-1000	55.4	157.556
Cryogel 500-1000	55.56	152.494
Cryogel 500-1000	55.72	161.064
Cryogel 500-1000	55.88	140.876
Cryogel 500-1000	56.04	143.18
Cryogel 500-1000	56.2	156.995
Cryogel 500-1000	56.36	164.114
Cryogel 500-1000	56.52	145.417
Cryogel 500-1000	56.68	169.406
Cryogel 500-1000	56.84	164.735
Cryogel 500-1000	57	151.188
Cryogel 500-1000	57.16	170.397
Cryogel 500-1000	57.32	169.022
Cryogel 500-1000	57.48	171.096
Cryogel 500-1000	57.64	180.404
Cryogel 500-1000	57.8	173.174
Cryogel 500-1000	57.96	160.555
Cryogel 500-1000	58.12	176.508
Cryogel 500-1000	58.28	170.465
Cryogel 500-1000	58.44	187.771
Cryogel 500-1000	58.6	183.003
Cryogel 500-1000	58.76	200.363
Cryogel 500-1000	58.92	166.612
Cryogel 500-1000	59.08	178.146
Cryogel 500-1000	59.24	191.726
Cryogel 500-1000	59.4	180.919
Cryogel 500-1000	59.56	195.301
Cryogel 500-1000	59.72	189.011
Cryogel 500-1000	59.88	175.701
Cryogel 500-1000	60.04	189.917
Cryogel 500-1000	60.2	189.952
Cryogel 500-1000	60.36	205.717
Cryogel 500-1000	60.52	207.549
Cryogel 500-1000	60.68	204.34
Cryogel 500-1000	60.84	202.151
Cryogel 500-1000	61	204.309
Cryogel 500-1000	61.16	187.846
Cryogel 500-1000	61.32	204.817
Cryogel 500-1000	61.48	230.86
Cryogel 500-1000	61.64	207.149
Cryogel 500-1000	61.8	199.097
Cryogel 500-1000	61.96	214.524
Cryogel 500-1000	62.12	245.817
Cryogel 500-1000	62.28	202.824
Cryogel 500-1000	62.44	255.134
Cryogel 500-1000	62.6	242.939
Cryogel 500-1000	62.76	237.355
Cryogel 500-1000	62.92	239.705
Cryogel 500-1000	63.08	227.827
Cryogel 500-1000	63.24	208.949
Cryogel 500-1000	63.4	225.444
Cryogel 500-1000	63.56	227.918
Cryogel 500-1000	63.72	216.459
Cryogel 500-1000	63.88	237.22
Cryogel 500-1000	64.04	243.907
Cryogel 500-1000	64.2	235.722
Cryogel 500-1000	64.36	223.051
Cryogel 500-1000	64.52	231.142
Cryogel 500-1000	64.68	251.737
Cryogel 500-1000	64.84	244.319
Cryogel 500-1000	65	265.135
Cryogel 500-1000	65.16	249.569
Cryogel 500-1000	65.32	262.145
Cryogel 500-1000	65.48	278.431
Cryogel 500-1000	65.64	291.702
Cryogel 500-1000	65.8	243.831
Cryogel 500-1000	65.96	295.174
Cryogel 500-1000	66.12	282.756
Cryogel 500-1000	66.28	313.288
Cryogel 500-1000	66.44	296.582
Cryogel 500-1000	66.6	288.961
Cryogel 500-1000	66.76	324.159
Cryogel 500-1000	66.92	334.837
Cryogel 500-1000	67.08	326.398
Cryogel 500-1000	67.24	300.676
Cryogel 500-1000	67.4	328.142
Cryogel 500-1000	67.56	358.977
Cryogel 500-1000	67.72	317.252
Cryogel 500-1000	67.88	342.321
Cryogel 500-1000	68.04	330.992
Cryogel 500-1000	68.2	329.951
Cryogel 500-1000	68.36	342.024
Cryogel 500-1000	68.52	336.368
Cryogel 500-1000	68.68	364.528
Cryogel 500-1000	68.84	372.423
Cryogel 500-1000	69	285.367
Cryogel 500-1000	69.16	361.73
Cryogel 500-1000	69.32	314.716
Cryogel 500-1000	69.48	390.778
Cryogel 500-1000	69.64	327.155
Cryogel 500-1000	69.8	404.552
Cryogel 500-1000	69.96	333.462
Cryogel 500-1000	70.12	399.384
Cryogel 500-1000	70.28	428.008
Cryogel 500-1000	70.44	368.97
Cryogel 500-1000	70.6	426.518
Cryogel 500-1000	70.76	413.304
Cryogel 500-1000	70.92	445.866
Cryogel 500-1000	71.08	346.9
Cryogel 500-1000	71.24	320.368
Cryogel 500-1000	71.4	393.603
Cryogel 500-1000	71.56	456.147
Cryogel 500-1000	71.72	466.721
Cryogel 500-1000	71.88	445.532
Cryogel 500-1000	72.04	477.732
Cryogel 500-1000	72.2	479.132
Cryogel 500-1000	72.36	471.725
Cryogel 500-1000	72.52	398.933
Cryogel 500-1000	72.68	517.549
Cryogel 500-1000	72.84	445.213
Cryogel 500-1000	73	452.029
Cryogel 500-1000	73.16	492.723
Cryogel 500-1000	73.32	461.335
Cryogel 500-1000	73.48	501.627
