# Supplementary material for: Controlled release of growth factors using synthetic glycosaminoglycans in a modular macroporous scaffold for tissue regeneration
Source: Commun Biol. 2022 Dec 8;5:1349. doi: 10.1038/s42003-022-04305-9 (PMC9732287; doi:10.1038/s42003-022-04305-9)
Supplement: Supplementary file 17 — Supplementary Data 14 [file 42003_2022_4305_MOESM17_ESM.xlsx]

## Sheet: Sheet1
Strain_percent (%)	Stress (Pa)
0.35	48.6
0.64	56.2
0.99	44.9425
1.28	45.2263
1.56	45.5167
1.84	46.2133
2.13	46.7643
2.41	51.442
2.7	47.48
2.98	48.192
3.26	48.6583
3.62	49.5175
3.9	52.2144
4.18	50.855
4.47	51.8743
4.75	53.428
5.04	57.5075
5.32	55.73
5.6	55.558
5.89	56.018
6.17	58.1362
6.45	61.985
6.74	66.895
7.02	66.0345
7.3	73.33
7.59	81.386
7.87	84.88
8.16	84.3309
8.44	85.8917
8.72	90.9587
9.01	101.19
9.29	104.916
9.57	110.639
9.86	120.847
10.14	127.065
10.43	138.146
10.71	117.493
10.99	150.52
11.28	141.271
11.56	166.874
11.84	144.928
12.13	200.708
12.41	152.877
12.7	119.983
12.98	156.65
13.26	181.505
13.55	216.515
13.83	229.203
14.11	221.762
14.4	241.208
14.68	237.895
14.96	251.715
15.25	253.296
15.53	225.389
15.82	275.268
16.1	266.296
16.38	287.803
16.67	273.016
16.95	307.299
17.23	327.915
17.52	293.359
17.8	348.205
18.09	357.685
18.37	368.082
18.65	370.093
18.94	415.57
19.22	406.772
19.5	420.307
19.79	414.806
20.07	458.281
20.35	462.132
20.64	452.833
20.92	468.452
21.21	511.166
21.49	562.946
21.77	544.397
22.06	575.602
22.34	604.325
22.62	569.7
22.91	637.317
23.19	623.948
23.48	641.562
23.76	724.719
24.04	714.786
24.33	746.155
24.61	733.206
24.89	780.144
25.18	814.228
25.46	881.213
25.74	842.12
26.03	939.335
26.31	937.05
26.6	1013.25
26.88	967.332
27.16	1037.23
27.45	1100.96
27.73	990.006
28.01	1078.6
28.3	1098.39
28.58	1247.45
28.87	1241.21
29.15	1233.04
29.43	1357.84
29.72	1446.06
30	1370.69
30.28	1546.7
30.57	1382.8
30.85	1665.97
31.13	1555.26
31.42	1631.72
31.7	1705.74
31.99	1773.21
32.27	1600.23
32.55	1719.59
32.84	1860.84
33.12	1991.87
33.4	1942.5
33.69	1946.33
33.97	1980.29
34.26	1959.87
34.54	1983.58
34.82	2190.11
35.11	2204.93
35.39	2397.31
35.67	2391.46
35.96	2491.82
36.24	2786.35
36.52	2649.98
36.81	2456.53
37.09	2730.38
37.38	2731.49
37.66	2660.44
37.94	2904.6
38.23	2846.47
38.51	3090.04
38.79	2972.31
39.08	3044.35
39.36	3034.45
39.65	3181.07
39.93	3298.36
40.21	3259.16
40.5	3197.16
40.78	3416.4
41.06	3492.1
41.35	3408.9
41.63	3534.72
41.91	3885.85
42.2	3781
42.48	3676.04
42.77	4106.45
43.05	3980.04
43.33	3938.6
43.62	4084.6
43.9	4258.17
44.18	4246.65
44.47	4232.06
44.75	4445.02
45.04	4267.53
45.32	4418.57
45.6	4360.22
45.89	4768.74
46.17	4814.88
46.45	5048.24
46.74	4964.28
47.02	4871.96
47.3	5045.51
47.59	5578.98
47.87	5264.65
48.16	5454.46
48.44	5340.06
48.72	5618.91
49.01	5805.45
49.29	5930.06
49.57	5857.08
49.86	5747.98
50.14	6016.62
50.43	6129.86
50.71	6141.57
50.99	6257.18
51.28	6286.85
51.56	6568.12
51.84	6455.03
52.13	6641.71
52.41	6727.68
52.7	6965.04
52.98	6351.4
53.26	7061.87
53.55	7159.61
53.83	7201.46
54.11	7420.71
54.4	7508.33
54.68	7543
54.96	7541.92
55.25	7848.8
55.53	7662.63
55.82	8263.33
56.1	8230.69
56.38	8097.91
56.67	8124.42
56.95	8261.08
57.23	8625.21
57.52	8630.44
57.8	8799.97
58.09	8896.8
58.37	8734.35
58.65	9219.13
58.94	9568.45
59.22	9255.54
59.5	9234.63
59.79	9708.44
60.07	9501.29
60.35	10086.9
60.64	10013.6
60.92	9683
61.21	10208.4
61.49	10449.9
61.77	10481
62.06	10664
62.34	10587
62.62	10433
62.91	10140.8
63.19	10605.5
63.48	10484.8
63.76	10353.4
