# Supplementary material for: Controlled release of growth factors using synthetic glycosaminoglycans in a modular macroporous scaffold for tissue regeneration
Source: Commun Biol. 2022 Dec 8;5:1349. doi: 10.1038/s42003-022-04305-9 (PMC9732287; doi:10.1038/s42003-022-04305-9)
Supplement: Supplementary file 18 — Supplementary Data 15 [file 42003_2022_4305_MOESM18_ESM.xlsx]

## Sheet: Sheet1
sample	group	G'
Cryogel 100-200 1	100-200	100.537
Cryogel 100-200 2	100-200	125.236
Cryogel 100-200 3	100-200	104.782
Cryogel 200-500 1	200-500	147.15
Cryogel 200-500 3 2	200-500	121.554
Cryogel 200-500 4 3	200-500	111.021
Cryogel 200-500 5 4	200-500	85.6063
Cryogel 500-1000 1 1	500-1000	106.374
Cryogel 500-1000 2 2	500-1000	142.575
Cryogel 500-1000 3 3	500-1000	99.0421
