# Supplementary material for: Controlled release of growth factors using synthetic glycosaminoglycans in a modular macroporous scaffold for tissue regeneration
Source: Commun Biol. 2022 Dec 8;5:1349. doi: 10.1038/s42003-022-04305-9 (PMC9732287; doi:10.1038/s42003-022-04305-9)
Supplement: Supplementary file 19 — Supplementary Data 16 [file 42003_2022_4305_MOESM19_ESM.xlsx]

## Sheet: Sheet1
sample	G'
Hydrogel 1	719.864
Hydrogel 2	746.304
Hydrogel 3	605.779
Hydrogel 4	620.114
Hydrogel 5	476.886
